# Supplementary material for: Genomic annotation for vaccine target identification and immunoinformatics-guided multi-epitope-based vaccine design against Songling virus through screening its whole genome encoded proteins
Source: Front Immunol. 2023 Nov 28;14:1284366. doi: 10.3389/fimmu.2023.1284366 (PMC10715409; doi:10.3389/fimmu.2023.1284366)
Supplement: Supplementary file 2 [file DataSheet_1.fasta]

>YP_010840762.1 nucleocapsid protein [Songling virus]
MPLPVSQLTFSDKGGLDTWYKGFKSSLSFHLLSTLTYSESLCKKVLGPHSLHIKSASREKDAEIARLMHE
RLKDMAPVYECAWTSCDGIVRRSFDWFEKNKDHKNMKWSKEYESLKKAVPSSDQVLQYQEAALEWRNAIK
YEINSFTTASKDSVVKIYRVGADIVTDIQDLLKDMQRRRNTALKIEPGQEKAPALHIEAFKEWLDSKDYT
APCPWGSWTKKNKGGTSLAVTACAGLVNKKYRTRDQLKAELETIGTEVEAMGELAEFDKNFCKEQGAFFK
SLWSTVDGFLSGTQAGSKNSGFVQQGSAIDAAFSSHYWAWKAGVRPELFPTLSSMLFNLGKAPLGKAKVI
KKLKESPFVWAQTMSEMFAQVESDAIHMHPGILTPGRICSDMVCAFGAFPVAEPAKIRDGSSSPRFLLNL
RSDGENPAGQSRCALFGEYKQEYSGWQDQEIVPVEHMLHQSFLSKHGPFVNVYQVQGLARAVKIQGI

>YP_010840761.1 RNA-dependent RNA polymerase [Songling virus]
MAASLPVSDLSNIAQGLLSKSVDLDGSYRAELAINIHDTFSLTDVSRLGNCFFECFSLAITGTRTAIEQV
KGIILSHALRNWNEIPSLERFYGSKDDYIREFQVDGYWGGNLEAEILNKAFGMPIVIWMSEDGVNTYCAQ
FWTRLHGDRPEVNLLLQGNHFQLMTPKGVEKPPVTSIYLPEGEIETASTTDTEVDALEDIFLPEHEKVRI
ELFSKPKAPSGQPVEKMSGQLKKLLEEERTLPMRVGKVLSKIFPCNVKVVQLSGTVYQLIPEHSSQRGSF
SLGELGTLWLRPKYGKRLPSGQELHVSEELLAFVDSQYVLTILAGSSLLARDAALLPVEVVNKVACAATI
TLLSSFLYKSSMRLKRQFMLTNLYLNGVCPRNARRYIYKLRPSAVYQRPLEVSKDIVECCLGKENKELSL
RISRIPSSVYLLLNCVDMSGRTVAEFNRLLASLEKDDFQDAAISSNEVQDVVTACTRLERLFELKQGGAP
RQDYVSYMIGQSLEFGKLSHGSNNAYTKAKETVLKAFFSSRNIMKMVSKHGKAYSGSSITSLMAYISNLI
VTRDKVGLTFDDVATLETVERRLMAMQSRDKRVPIPILCGLVETNMEELFSVLPSACEQEARMLFTRIRN
SDTHTTAWSSALRLKGVAYEGLFAKSYSIKYVPEDQKPTLSMAVQTYFPEKFERFLQRTQLHPEVREFRP
DFLLAKKRLMPDSGGAPTAARAVQIFSDVEDSDSSPAAKRRGHAFPLPEVPIHEVGSFDRVVPQIEKITQ
QRRENYQQKTGSFVTSSPLSRDTSSTEGALEHNINEPPTEFLIIEVGYQTDTEAKVQTDMEKWRTAVSLM
KDLGIKSTVVACSDCTSTRPTDWYIPENLVKIVKNSVSNLLSRLAQNSPQEVTDMMVGAISTQKIRAVLK
SGSSVKTPVTLQDVMTTWGENKHYILIRPTGVRVPERMESLMSTALCEGAVITHESAQHVVDDVLCQKDQ
IADWVEQTKFAVGPLVPLESAQKVILGWTLDDLECCRCQACFEDIKRTLKSTESISEQVAYVCYQIQSQN
HKECCHTKPVSMSQKMMLRKRTTELSLVKHMETEISDLEGRATLLDKLCRLTLPGKTEKERSIKRGVESL
LRQTMKDSGIACLKLPTGQIVVNSELFNSKKIFKPRADRDDVPTQKEGEESRLDKLKKVLSSEKLKTYSV
VVQDTIKELLLTTHRQKGSLCEMKGEWVRKVLADLDADFSEEELLVKIEATRSERKNFSINNDKLIPMSN
EEIQQYLNDCSKGLLNLREKRGPYKLDCLLHKEIYLECIRRYQNTPYFDCMTIVAQLIKVFLQFDWFQEL
VVYSKVCETFLQACTEFNRSGIKVRRVRHSNLNLAIALPSNKKENMKCALYDSDFILVGSGLFLMSRRVA
VLGAAFPYIVLICALQCLQHSRCVDQVYDANHSMIQEILERNARGLEEVTTRLLQCNQGRFGEASKSYVE
YCAKSGNYLNRSSRETFVATMSGISMVFSALLGPALLLNSQPFNKQIQNMRFGMLYGLARVASPKELGRK
LSSSSRHMETYIARLYMQLVSFSCGLDPASNIKAWKAHDLCPHVSMPSLTVAGTIVTGDRQLIFDIYLVH
IYNKEMDNFDEGCIKVLGETLERHVSWEVQLMNSIQNYQNGESSTRLKEIRTMRLLLGLPNLKLGRSFED
EKGKAGSGDSISSASSAHSIGKTRSFSSGKKFKSVYGRLRSTMNPIITHVGLEMVPDELNDYQFSARDLG
LGVRYDANPSSVMKDLKQVIKENPSHTFGSFELVQAMTEVARQKFPPEAIGKAQRDTTNWQGVSAYTETT
SSVSEPRTTIVLKDALKVLTTGEVKKTVKLIRNRMRKLDGGANPKPEKLSELVEMLGTVETFTERQREEI
RKGISEPSKLAFFPWKDIVNRSLRDVLITNDANMIYCWLKSLASGIKKHLRPYMPALRYSKETKVSDHPK
LSKILNQDELCTLSSLISLFSDLVRGSVDPLTPLPDRDELYAIWMKFVDAVPFLKDIIQDGWESISNCIE
AFAVLCTSYQKLVETKEEYPDLSFIREEIEVKALETDFLNRHDSNVMRFNNMIFALSLCCPWSIHYKSFE
LLLSRESSPLAEDEQQADHLTMIKELGPCNLLIKRIAEEVEGQKPSQEMCQSIEMLYRYCCALFTANDEP
IKAILDLKEEVVTSHVEDSALSTTRSLLAKYGLDRTDLDFKWTLNLIANSNFEVTKRMTGRTEGERLPRS
IRSKVIYEMIKLVRSTGMAILQQHAFSYILNSGHRFFAVLAPKAQLGGHRDLLVQEIMTKIVHAASETFS
RALLSTTNDDGLTNQHLKESILQTAFDRMQASAHSHGRIVTEGSGGLRFFSKTFCISGDRTKWGPIHCTS
FFSGMMQQLLQDAPDWNSFFKLVMLKNLYRQVEIPTGAVRKILNAFRLRVESKVPLEQLTENELRNRLAE
NIGIWDDNHMMQFLVQVYISKGKLALDCYNHKGAAYDDDTSSVMTSCMAVLTDELIISYFHTHMPELTTS
VSHAGSSDDYAKGITVSGNLPSSLFDRDEQRFWLPVARLQNSMTGVARGCQMKDSAKTLIGDVMCEFYSE
FMLHHRVTRAVIKFILTGLINSSVPSPQSMVQACQVSTQQAMYNSVPLITNICFTVFRQQMSANHTELFQ
RKFGPIVHGLPSSFGRLYLPMYSNLTSSTIAVEDAESISSDIDAAIDLSTQLRIGPEIDLSYLMLRGPEV
SSSSSDGGTIDDSSELEGTGSVSSGSTSSFRFNDFKRLTATEVEYLRTSTLQDAQQSEREVFQAVNEMYQ
GHEDFLGWPCLDRVKKSMLVQDCLALKELVEDNPLRLLKYIRSIVSRLIIGYYRCFASEGTEKTLKANLN
RDENRIVEDPMIQLMPEKLRRELARLGVAKEDFESYQYRTTQDQPLASQVARRVITMNCLTEDFQAEADR
LKQTLSSRNIIHGLAGGIKELSLPLYTIFLKSYFFIDEIFLDHKDRWNSRHSRNYRDSTGKLLDGRVVTK
YMIWIEAVLSCMLARSSSKVKEPQSLFNPDLKCVDVIRFENQTKMLVLQVEELRLFKEELRALSIQFSDS
NRLKLKILESSRPAQEQVANKVVIVVVGCSSAGEQVKIRNNPALVIGFHLSKEVVLEVKPSKMDLSSLVY
DTIKLEQFYTSISEVCTKIVSESKALEKEGERPRQEDVVSHANALTLLSRLAQKSNARIVSFHMIKPIST
HTESTVSDLISYGTKEGRNIILADSQIETGTTSLKYWRILHCIGAIGALNLTDACKTDLLVGFMNWVPRA
GAIDRDCPMSKQEETVLEQFRDRSIVSNLAEELPNIKRESERRQLESIVDFIRDPAVLIAKKPFFGKTVD
FHVRGGESPRTGNFTLSSSAGEAVGTFVAGVLHIYLSKDSSILLTEVEAHVLHWQNRMRTDIVTREQHEY
FMDLLPSLNSLPRRLAEGIMKSVHIDPVNPRMLRLAPCSSSSKVVKIKPNILTVRKSSEEAGRNDPRLVW
GKSFVSIIYDEYTDEASYHESILSLRRKLDMTLSSDDGIKMPQRFYSDMKVVLGKVHFKQEATCTSLALL
HYYLVHSAENVHIESHSKSVLLEELLGIERKELNILKQLRTVSQTEKRQIRDSTEHLLAIAGRVEEVLNK
DCTPLHCLPEVQQFLEETGNSAIKVEAVAKGLQSSYQWKCSVDTMGPNKPSGSLRTTVNILGTESLPLQL
AQLVANGEVWSQLQMIGKQAQQEMVASLLSDRVIECLFCCTLFVGQNKRKVREDYTFTPVSLLGMIVDRQ
YDSHNIGTISFDAEEDGKLSMTVTVTVGLVKASDKTAKKALCDRVVAANTLLMEVPRDIVELRKCLRMTV
PHAEPSTILQMMYPNESGLETTIDKLFCGISGLDSSSLGGLKNISNLACFLIGVEPMFRLDSEPDKHIDA
EGEELATLDDLFSIESSTEEPSVEDYEFDFS

>YP_010840760.1 glycoprotein precursor [Songling virus]
MGLVPQRRQCTFALPLLLVVPVCRSDSGDGTENTTTSSPPVTTTAAAAQPTAQNSQETNLTSASSLPMLF
KEEALNFINASIQQVTSWGTGAVSFLMPKLEKIVSKGQMGTLLFKSGQNYERLKGRVSKLNISSLFSFFD
KRIVASLAENMNMKLDGLGGLGDNGANRFTGSTYVLRDRVGGVPIWNDMGEKVPKPSCRGSRVIRNQPFH
SFNTEVQFDSQEPIVVIAYATNYLGLDISECWAVVENHGTMALLADISSYIRSGSSNASEIHPVIHITIN
RLELSKTCRITLCSIRDPPAMSKGEIRETKPEKITFEFPAPKQPNNVHRRLLSIEPSVIKEPCSTGTKVI
TAVKFETNTADQSRAGPYRTYCNGTKIMHGFAPPELGCFSVTRRLSKVQCPTRQALTTLEAGDCSYIRSS
RDCPKGHICMDVKTPGRGIVKVASEKQRLHEDCNKECSFIVEGTELTLTCPNGVKHAVVSPEVITGCPLS
DYGHLPLWVCRMSFRPLVVYTLFAWYFLGYFAWRVALMATYLVLKMVAIVIRFARLKADTTKGQCDICGL
DVPSRFHWWRHENCKNGRCPFCQTTASNDKLKLHAKDCTRSATCLQEDSEAVTIKYVPLCLRTTTVALQS
LSKTLSKLAWFLGIFVIFYICVHPVNAIKDTAIEEDLWEKEVKFVEYCGINCIQGEDDCTCPIELSPRSR
RHLLSLFPNPELLKKLAAGEGRPEGRPPHPDHAIADPMGRTTTQKRVLDVTVPWGTLHVSDAYAPSYSGK
HISLSWTESSSSGDHITVNGKSEAILKLEAGTGLMWEISSPHSSEKKRVFVSILDHTQIYNSRFLYATGD
RQVESWMHGACTGPCPASCACKDNLCHHSDFDDFTNWRCNPTWCLSIGSGCSCCALSVKTAFSDWFITKW
NLDYVESPVIACVETSPEDRICQEVSAGTMLQLGSISVQFSDPSGVSQKLPKDIAIFHKTPERDLFDLSK
KLHMADGRTLCDIQSCTHGPAGDPQIYDVPALFDKDHINLNPLANKEGLNATNSWMSWSGVNSYYTCHPG
QWPDCHSTGVVDSNKEAFQNLKESGDPGVNYFFHTEQISLAGQPTLLLKGRPSYGAGQITALLDVQGLLL
KATHVKPEGLHLDINGCKGCYGCSQGFTCSVRVKVTHPESYTVHLHSSDPEVIAPAISILAQNDLTTSHE
LRFYAAVPKEKVCFELQEEDATMGKISACSASDLKAQDKVLLEHRRTLHSTSDANCPTGYFSCVSSNKSS
FFGTIGQLLTRAFGSWWLGVVTILTVLALVLLLIFFGPQIFFVIVPCCRARRGYKKLVPFDDLKEEWAQA
RKSVEEEKKKNRGLEEYIQKLSKIN

>WAK75168.1 MAG: hypothetical protein [Songling virus]
MAASLPVSDLSNIAQGLLSKSVDLDGSYRAELAINIHDTFSLTDVSRLGNCFFECFSLAITGTRTAIEQV
KGIILSHALRNWNEIPSLERFYGSKDDYIREFQVDGYWGGNLEAEILNKALGMPIVIWMSEDGVNTYCAQ
FWTRLHGDRPEVNLLLQGNHFQLMTPKGVAKPPVSSVYLPEGEIEIASTTDTEVDALEDIFLPEHEKVRI
ELFSKPKAPSGQPVEKMSGQLKKLLEEERTLPMRVGKVLSKIFPCNVKVVQLSGTVYQLIPEHSSQRGSF
SLGELGTLWLRPKYGKRLPSGQELHVSEELLAFVDSQYVLTILAGSSLLARDAALLPVEVVNKVACAATI
TLLSSFLYKSSMRLKRQFMLTNLYLNGVCPRNARRYIYKLRPSAVYQRPLEVSKDIVECCLGKENKELSL
RISRLPSSVYLLLNCVDMSGRTVAEFNRLLASLEKDDFQDAAISSNEVQDVVTACTRLERLFELKQGGAP
RQDYVSYMIGQSLEFGKLPHGSNNAYTKAKETVLKAFFSSRNIMKMVSKYGKAYSGSSITSLMAYISNLI
VTRDKVGLTFDDVATLETVERRLMAMQSRDKRVPIPILCGLVETNMEELFSVLPSACEQEARMLFTRIRN
SDTHTTAWSSALRLKGVAYEGLFAKSYSIKYVPEDQKPTLSMAVQTYFPEKFERFLQRTQLHPEVREFRP
DFLLAKKRLMPDSGGAPTAATVVQIFSDVEDSDSSPAAKRRGHAFPLPEVPIHEVDSFDRVVPQIEKITQ
QRRENYQQKTGSFVTSSPLSRDTSSTEGAMEHGIIEPPTEFLIIEVGYQTDTEAKVQTDMEKWRTAVSLM
KDLGIKSTVVACSDCTSTRPTDWYIPENLVKIVKNSVSNLFSRLAQNSPQEVTDMMVGAISTQKIRAVLK
SGSSVKTPVTLQDVMTTWGENKHYILIRPTGVRVPERMESLMSTALCEGAVITHESAQHVVDDVLCQKDQ
IADWVEQTKFAVEPLVPLESAQKVILGWTLDDLECCRCQACFEDIKRTLKSTESISEQVAYVCNQIQSQN
HKECCHTKPVSMSQKMMLRKRTTELSLVKHMETEISDLEGRATLLDKLCRLTLPGKTEKERSIKRGVESL
LRQTMKDSGIACLKLPTGQIVVNSELFNSKKIFKPRADRDDVSTQKEGEESRLDKLKKVLSPEKLKTYSV
VVQDTIRELLLTTHRQKGSLCEMKGEWVRKVLADLDADFSEEELLVKIEATRSERKNFSINNDKLIPMSN
EEIQQYLNDCSKGLLNLREKRGPYKLDCLLHKEIYLECIRRYQNTPYFDCMTIVAQLIKVFLQFDWFQEL
VVYSKVCETFLQACTEFNRSGIKVRRVRHSNLNLAIALPSNKKENMKCALYDSDFILVGSGLFLMSRRVA
VLGAAFPYIVLICALQCLQHSRCVDQVYDANHSMIQEILERNARGLEEVTTRLLQCNQGRFEEASKSYVE
YCAKSGNYLNRSSRETFVATMSGISLVFSALLGPALLLNSQPFNKQIQNMRFGMLYGLARVASPKELGRK
LSSSSRHMETYIARLYMQLVSFSCGLDPASNIKAWKAHDLCPHVSMPSLTVAGTIVTGDRQLIFDIYLVH
IYNKEMDNFDEGCIKVLGETLERHVSWEVQLMNSIQNYQNGESSTRLKEIRTMRLLLGLPNLKLGRSFED
EKGKAGSGDSISSASSAHSIGKTRSFSSGKKFKSVYGRLRSTMNPIITHVGLEMVPDELNDYQFSARDLG
LGVRYDANPSSVMKDLKQVIKENPSHTFGSFELVQAMTEVARQKFPPEAIGKAQRDTTNWQGVSAYTETT
SSVSEPRTTIVLKDALKVLTTGEVKKTVKLIRNRMRKLDGGANPKPEKLSELVEMLGTVETFTERQREEI
RKGISEPSKLAFFPWKDIVNRSLRDVLITNDANMIYCWLKSLASGIKKHLRPYMPALRYSKETKVSDHPK
LSKILNQDELCTLSSLISLFSDLVRGSVDPLTPLPDRDELYAIWMKFVDAVPFLKDIIQDGWESISNCIE
AFAVLCTSYQKLVETKEEYPDLSFIREEIEVKALETDFLNRHDSNVMRFINMIFALSLCCPWSIHYKSFE
LLLSRESSPLAEDEQQADHLTMIKELGPCNLLIKRIAEEMEGQKPSQEMCQSIEMLYRYCCALFTANDEP
IKAILDLKEEVVTSHVEDSALSTTRSLLAKYGLDRTDLDFKWTLNLIANSNFEVTKRMTGRTEGERLPRS
IRSKVIYEMIKLVRSTGMAILQQHAFSYILNSGHRFFAVLAPKAQLGGHRDLLVQEIMTKIVHAASETFS
RALLSTTNDDGLTNQHLKESILQTAFDRMQASAHSHGRIVTEGSGGLRFFSKTFCISGDRTKWGPIHCTS
FFSGMMQQLLQDAPDWNSFFKLVMLKNLYRQVEIPTGAVRKILNAFRLRVESKVPLEQLTENELRHLLAE
NIGIWDDNHMMQFLVQVYISKGKLALDCYNHMGQGIHHATSSVMTSCMAVLTEELIISYFHTHMPELTTS
VSHAGSSDDYAKVITVSGNLPSSLFDRYEERFWLHVARLQNSMIGVARGCQMKDSAKTLIGDVMCEFYSE
FMLYHRVTPAVIKFILTGLINSSVTSPQSMVQACQVSAQQAMYNSVPLITNICFTVFRQQMFANHTELFQ
RKFGPIVHGLPSSFGRLYLPMYSNLTSSTIAVEDAESISSDIDAAIDLSTQLRIGPEIDLSYLMLRGPEV
SSSSSDGGTIDDSSELEGTGSVSSGSTSSFRFNDFKRLTATEVEYLRTSTLQDAQQSEREVFQAVNEMYQ
GHEDFLGWPCLDRVKKSMLVQDCLALKELVEDNPLRLLKYIRSIVSCLIIGYYRCFASEGTEKTLKANLN
RDENRIVEDPMIQLMPEKLRRELARLGVAKEDFESYQYRTSQDQPLASQVARRVITMNCLTEDFQAEADR
LKQTLSSRNIIHGLAGGIKELSLPLYTIFLKSYFFIDKIFLDHKDRWNSRHSRNYRDSTGKLLDGRVVTK
YMIWIEAVLSCMLARSSSKVKEPQSLFNPDLKCVDVIRFENQTKMLVLQVEELRLFKEELRALSIQFSDS
NRLKLKILESSRPAQEQVANRVVISKSGLFSAGEQVKIRNNPALVIGFHLSKEVVLEVKPSKMDLSSLIY
DTIKLEQFYTSISEVCTKIVSESKVLEKEGERPRQEDVVSHANALTLLSRLAQKSNARIVSFHMIKPIST
HTESTVSDLISYGTKEGRNIILADSQIETGTTSLKYWRILHCIGAIGALNLTDACKTDLLVGFMNWVPRA
GAIDRDCPMSKQEETVLEQFRDRSIVSNLAEELPNIKRESERRQLESIVDFIRDPAVLIAKKPFFGKTVD
FHVRGGESPRTGNFTLSSSAGEAVGTFVAGVLHIYLSKDSSILLTEVEAHVLHWQNRMRTDIVTREQHEY
FMDLLPSLNSLPRRLAEGIMKSVHIDPVNPRMLRLAPCSSSSKVVKIKPNILTVRKSSEEAGRNDPRLVW
GKSSVSIIYDEYTDEASYHESILSLRRKLDMTLSSDDGIKMPQRFYSDMKVVLGKVHFKQEATCTSLALL
HYYLVHSAENVHIESHSKSVLLEELLGIERKELNILKQLRTVSQTEKRQIRDSTEHLLAIAGRVEEVLNK
DCTPLHCLPEVQQFLEETGNSAIKVEAVAKGLQSSYQWKCSVDTMGPNKPSSSLRTTVNILGTESLPLQL
AQLVANGEVWSQLQMIGKQAQQEMVASLLSDRVIECLFCCTLFVGQNKRKVREDYTFTPVSLLGMIVDRQ
YDSHNIGTISFDAEEDGKLSMTVTITVGLVKASDKTAKKALCDRVVAANTLLMEVPRDIVELRKCLRMTV
SHAEPSTILQMMYPNESGLETTIDKLFCGISGLDSSSLGGLKNISNLACFLIGVEPMFRLDSEPDKHIDA
EGEELATLDDLFSIESSTEEPSVEDYEFDFS

>WAK75167.1 MAG: hypothetical protein [Songling virus]
MAASLPVSDLSNIAQGLLSKSVDLDGSYRAELAINIHDTFSLTDVSRLGNCFFECFSLAITGTRTAIEQV
KGIILSHALRNWNEIPSLERFYGSKDDYIREFQVDGYWGGNLEAEILNKAFGMPIVIWMSEDGVNTYCAQ
FWTRLHGDRPEVNLLLQGNHFQLMTPKGVEKPPVTSVYLPEGEIEIASTTDTEVDALEDIFLPEHEKVRI
ELFSKPKAPSGQPVEKMSGQLKKLLEEERTLPMRVGKVLSKIFPCNVKVVQLSGTVYQLIPEHSSQRGSF
SLSELGTLWLRPKYGKRLPSGQELHVSEELLAFVDSQYVLTILAGSSLLARDAALLPVEVVNKVACAATI
TLLSSFLYKSSMRLKRQFMLTNLYLNGVCPRNARRYIYKLRPSAVYQRPLEVSKDIVECCLGKENKELSL
RISRLPSSVYLLLNCVDMSGRTVAEFNRLLASLEKDDFQDAAISSNEVQDVVTACTRLERLFELKQGGAP
RQDYVSYMIGQSLEFGKLPHGSNNAYTKAKETVLKAFFSSRNIMKMVSKYGKAYSGSSITSLMAYISNLI
VTRDKVGLTFDDVATLETVERRLMAMQSRDKRVPIPILCGLVETNMEELFSVLPSACEQEARMLFTRIRN
SDTHTTAWSSALRLKGVAYEGLFAKSYSIKYVPEDQKPTLSMAVQTYFPEKFERFLQRTQLHPEVREFRP
DFLLAKKRLMPDSAGAPTAARVVQIFSDVEDSDSSPAAKRRGHAFPLPEVPIHEVDSFDRVVPQIEKITQ
QRRENYQQKTGSFVTSSPLSRDTSSTEGALEHNIIEPPTEFLIIEVGYQTDTEAKVQTDMEKWRTAVSLM
KDLGIKSTVVACSDCTSTRPTDWYIPENLVKIVKNSVSNLFSRLAQNSPQEVTDMMVGAISTQKIRAVLK
SGSSVKTPVTLQDVMTTWGENKHYILIRPTGVRVPERMESLMSTALCEGAVITHESAQHVVDDVLCQKDQ
IADWVEQTKFAVEPLVPLESAQKVILGWTLDDLECCRCQACFEDIKRTLKSTESISEQVAYVCNQIQSQN
HKECCHTKPVSMSQKMMLRKRTTELSLVKHMETEISDLEGRATLLDKLCRLTLPGKTEKERSIKRGVESL
LRQTMKDSGIACLKLPTGQIVVNSELFNSKKIFKPKADKDDVPTQKEGEESRLDKLKKVLSPEKLKTYSA
VVQDTIKELLLTTHRQKGSLCEMKGEWVRKVLADLDADFSEEELLVKIEATRSERKNFSINNDKLIPMSN
EEIQQYLNDCSKGLLNLREKRGPYKLDCLLHKEIYLECIRRYQNTPYFDCMTIVAQLIKVFLQFDWFQEL
VVYSKVCETFLQACTEFNRSGIKVRRVRHSNLNLAIALPSNKKENMKCALYDSDFILVGSGLFLMSRRVA
VLGAAFPYIVLICALQCLQHSRCVDQVYDANHSMIQEILERNARGLEEVTTRLLQCNQGRFEEASKSYVE
YCAKSGNYLNRSSRETFVATMSGISLVFSALLGPALLLNSQPFNKQIQNMRFGMLYGLARVASPKELGRK
LSSSSRHMETYIARLYMQLVSFSCGLDPASNIKAWKAHDLCPHVSMPSLTVAGTIVTGDRQLIFDIYLVH
IYNKEMDNFDEGCIKVLGETLERHVSWEVQLMNSIQNYQNGESSTRLKEIRTMRLLLGLPNLKLGRSFED
EKGKAGSGDSISSASSAHSIGKTRSFSSGKKFKSVYGRLRSTMNPIITHVGLEMVPDELNDYQFSARDLG
LGVRYDANPSSVMKDLKQVIKENPSHTFGSFELVQAMTEVARQKFPPEAIGKAQRDTTNWQGVSAYTETT
SSVSEPRTTIVLKDALKVLTTGEVKKTVKLIRNRMRKLDGGANPKPEKLSELVEMLGTVETFTERQREEI
RKGISEPSKLAFFPWKDIVNRSLRDVLITNDANMIYCWLKSLASGIKKHLRPYMPALRYSKETKVSDHPK
LSKILSQDELCTLSSLISLFSDLVRGSVDPLTPLPDRDELYAIWMKFVDAVPFLKDIIQDGWESISNCIE
AFAVLCTSYQKLVETKEEYPDLSFIREEIEVKALETDFLNRHDSNVMRFINMIFALSLCCPWSIHYKSFE
LLLSRESSPLAEDEQQADHLTMIKELGPCNLLIKRIAEEVEGQKPSQEMCQSIEMLYRYCCALFTANDEP
IKAILDLREEVVTSHVEDSALSTTRSLLAKYGLDRTDLDFKWTLNLIANSNFEVTKRMTGRTEGERLPRS
IRSKVIYEMIKLVRSTGMAILQQHAFSYILNSGHRFFAVLAPKAQLGGHRDLLVQEIMTKIVHAASETFS
RALLSTTNDDGLTNQHLKESILQTAFDKMQASAHSHGRIVTEGSGGLRFFSKTFCISGDRTKWGPIHCTS
FFSGMMQQLLQDAPDWNSFFKLVMLKNLYRQVEIPTGAVRKILNAFRLRVESKVPLEQLTENELRHLLAE
NIGIWDDNHMMQFLVQVYISKGKLALDCYNHMGQGIHHATSSVMTSCMAVLTEELIISYFHTHMPELTTS
VSHAGSSDDYAKVITVSGNLPSSLFDRYEERFWLHVARLQNSMIGVARGCQMKDSAKTLIGDVMCEFYSE
FMLYHRVTPAVIKFILTGLINSSVTSPQSMVQACQVSAQQAMYNSVPLITNICFTVFRQQMFANHTELFQ
RKFGPIVHGLPSSFGRLYLPMYSNLTSSTIAVEDAESISSDIDAAIDLSTQLRIGPEIDLSYLMLRGPEV
SSSSSDGGTIDDSSELEGTGSVSSGSTSSFRFNDFKRLTATEVEYLRTSTLQDAQQSEKEVFQAVNEMYQ
GHEDFLGWPCLDRVRKSMLVQDCLALKELVEDNPLRLLKYIRSIVSCLIIGYYRCFASEGTEKTLKANLN
RDENRIVEDPMIQLMPEKLRRELARLGVAKEDFESYQYRTTQDQPLASQVARRVITMNCLTEDFQAEADR
LKQTLSSRNIIHGLAGGIKELSLPLYTIFLKSYFFIDKIFLDHKDRWNSRHSRNYRDSTGKLLDGRVVTK
YMIWIEAVLSCMLARSSSKVKEPQSLFNPDLKCVDVIRFENQTKMLVLQVEELRLFKEELRALSIQFSDS
NRLKLKILESSRPAQEQVANKVVISKSGLFSAGEQVKIRNNPALVIGFHLSKEVVLEVKPSKMDLSSLIY
DTIKLEQFYTSISEVCTKIVSESKALEKEGERPRQEDVVSHANALTLLSRLAQKSNARIVSFHMIKPIST
HTESTVSDLISYGTKEGRNIILADSQIETGTTSLKYWRILHCIGAIGALNLTDACKTDLLVGFMNWVPRA
GAIDRDCPMSKQEETVLEQFRDRSIVSNLAEELPNIKRESERRQLESIVDFIRDPAVLIAKKPFFGKTVD
FHVRGGESPRTGNFTLSSSAGEAVGTFVAGVLHIYLSKDSSILLTEVEAHVLHWQNRMRTDIVTREQHEY
FMDLLPSLNSLPRRLAEGIMKSVHIDPVNPRMLRLAPCSSSSKVVKIKPNILTVRKSSEEAGRNDPRLVW
GKSSVSIIYDEYTDEASYHESILSLRRKLDMTLSSDDGIKMPQRFYSDMKVVLGKVHFKQEATCTSLALL
HYYLVHSAENVHIESHSKSVLLEELLGIERKELNILKQLRTVSQTEKRQIRDSTEHLLAIAGRVEEVLNK
DCTPLHCLPEVQQFLEETGNSAIKVEAVAKGLQSSYQWKCSVDTMGPNKPSSSLRTTVNILGTESLPLQL
AQLVANGEVWSQLQMIGKQAQQEMVASLLSDRVIECLFCCTLFVGQNKRKVREDYTFTPVSLLGMIVDRQ
YDSHNIGTICFDAEEDGKLSMTVTITVGLVKASDKTAKKALCDRVVAANTLLMEVPRDIVELRKCLRMTV
SHAEPSTILQMIYPNESGLETTIDKLFCGISGLDSSSLGGLKNISNLACFLIGVEPMFRLDSEPDKHIDA
EGEELATLDDLFSIESSTEEPPVDDYEFDFS

>WAK72437.1 MAG: hypothetical protein [Songling virus]
MAASLPVSDLSNIAQGLLSKSVDLDGSYRAELAINIHDTFSLTDVSRLGNCFFECFSLAITGTRTAIEQV
KGIILSHALRNWNEIPSLERFYGSKDDYIREFQVDGYWGGNLEAEILNKAFGMPIVIWMSEDGVNTYCAQ
FWTRLHGDRPEVNLLLQGNHFQLMTPKGVEKPPVTSVYLPEGEIEIASTTDTEVDALEDIFLPEHEKVRI
ELFSKPKAPSGQPVEKMSGQLKKLLEEERTLPMRVGKVLSKIFPCNVKVVQLSGTVYQLIPEHSSQRGSF
SLSELGTLWLRPKYGKRLPSGQELHVSEELLAFVDSQYVLTILAGSSLLARDAALLPVEVVNKVACAATI
TLLSSFLYKSSMRLKRQFMLTNLYLNGVCPRNARRYIYKLRPSAVYQRPLEVSKDIVECCLGKENKELSL
RISRLPSSVYLLLNCVDMSGRTVAEFNRLLASLEKDDFQDAAISSNEVQDVVTACTRLERLFELKQGGAP
RQDYVSYMIGQSLEFGKLPHGSNNAYTKAKETVLKAFFSSRNIMKMVSKYGKAYSGSSITSLMAYISNLI
VTRDKVGLTFDDVATLETVERRLMAMQSRDKRVPIPILCGLVETNMEELFSVLPSACEQEARMLFTRIRN
SDTHTTAWSSALRLKGVAYEGLFAKSYSIKYVPEDQKPTLSMAVQTYFPEKFERFLQRTQLHPEVREFRP
DFLLAKKRLMPDSAGAPTAARVVQIFSDVEDSDSSPAAKRRGHAFPLPEVPIHEVDSFDRVVPQIEKITQ
QRRENYQQKTGSFVTSSPLSRDTSSTEGALEHNIIEPPTEFLIIEVGYQTDTEAKVQTDMEKWRTAVSLM
KDLGIKSTVVACSDCTSTRPTDWYIPENLVKIVKNSVSNLFSRLAQNSPQEVTDMMVGAISTQKIRAVLK
SGSSVKTPVTLQDVMTTWGENKHYILIRPTGVRVPERMESLMSTALCEGAVITHESAQHVVDDVLCQKDQ
IADWVEQTKFAVEPLVPLESAQKVILGWTLDDLECCRCQACFEDIKRTLKSTESISEQVAYVCNQIQSQN
HKECCHTKPVSMSQKMMLRKRTTELSLVKHMETEISDLEGRATLLDKLCRLTLPGKTEKERSIKRGVESL
LRQTMKDSGIACLKLPTGQIVVNSELFNSKKIFKPKADKDDVPTQKEGEESRLDKLKKVLSPEKLKTYSA
VVQDTIKELLLTTHRQKGSLCEMKGEWVRKVLADLDADFSEEELLVKIEATRSERKNFSINNDKLIPMSN
EEIQQYLNDCSKGLLNLREKRGPYKLDCLLHKEIYLECIRRYQNTPYFDCMTIVAQLIKVFLQFDWFQEL
VVYSKVCETFLQACTEFNRSGIKVRRVRHSNLNLAIALPSNKKENMKCALYDSDFILVGSGLFLMSRRVA
VLGAAFPYIVLICALQCLQHSRCVDQVYDANHSMIQEILERNARGLEEVTTRLLQCNQGRFEEASKSYVE
YCAKSGNYLNRSSRETFVATMSGISLVFSALLGPALLLNSQPFNKQIQNMRFGMLYGLARVASPKELGRK
LSSSSRHMETYIARLYMQLVSFSCGLDPASNIKAWKAHDLCPHVSMPSLTVAGTIVTGDRQLIFDIYLVH
IYNKEMDNFDEGCIKVLGETLERHVSWEVQLMNSIQNYQNGESSTRLKEIRTMRLLLGLPNLKLGRSFED
EKGKAGSGDSISSASSAHSIGKTRSFSSGKKFKSVYGRLRSTMNPIITHVGLEMVPDELNDYQFSARDLG
LGVRYDANPSSVMKDLKQVIKENPSHTFGSFELVQAMTEVARQKFPPEAIGKAQRDTTNWQGVSAYTETT
SSVSEPRTTIVLKDALKVLTTGEVKKTVKLIRNRMRKLDGGANPKPEKLSELVEMLGTVETFTERQREEI
RKGISEPSKLAFFPWKDIVNRSLRDVLITNDANMIYCWLKSLASGIKKHLRPYMPALRYSKETKVSDHPK
LSKILSQDELCTLSSLISLFSDLVRGSVDPLTPLPDRDELYAIWMKFVDAVPFLKDIIQDGWESISNCIE
AFAVLCTSYQKLVETKEEYPDLSFIREEIEVKALETDFLNRHDSNVMRFINMIFALSLCCPWSIHYKSFE
LLLSRESSPLAEDEQQADHLTMIKELGPCNLLIKRIAEEVEGQKPSQEMCQSIEMLYRYCCALFTANDEP
IKAILDLREEVVTSHVEDSALSTTRSLLAKYGLDRTDLDFKWTLNLIANSNFEVTKRMTGRTEGERLPRS
IRSKVIYEMIKLVRSTGMAILQQHAFSYILNSGHRFFAVLAPKAQLGGHRDLLVQEIMTKIVHAASETFS
RALLSTTNDDGLTNQHLKESILQTAFDKMQASAHSHGRIVTEGSGGLRFFSKTFCISGDRTKWGPIHCTS
FFSGMMQQLLQDAPDWNSFFKLVMLKNLYRQVEIPTGAVRKILNAFRLRVESKVPLEQLTENELRHLLAE
NIGIWDDNHMMQFLVQVYISKGKLALDCYNHMGQGIHHATSSVMTSCMAVLTEELIISYFHTHMPELTTS
VSHAGSSDDYAKVITVSGNLPSSLFDRYEERFWLHVARLQNSMIGVARGCQMKDSAKTLIGDVMCEFYSE
FMLYHRVTPAVIKFILTGLINSSVTSPQSMVQACQVSAQQAMYNSVPLITNICFTVFRQQMFANHTELFQ
RKFGPIVHGLPSSFGRLYLPMYSNLTSSTIAVEDAESISSDIDAAIDLSTQLRIGPEIDLSYLMLRGPEV
SSSSSDGGTIDDSSELEGTGSVSSGSTSSFRFNDFKRLTATEVEYLRTSTLQDAQQSEREVFQAVNEMYQ
GHEDFLGWPCLDRVKKSMLVQDCLALKELVEDNPLRLLKYIRSIVSCLIIGYYRCFASEGTEKTLKANLN
RDENRIVEDPMIQLMPEKLRRELARLGVAKEDFESYQYRTTQDQPLASQVARRVITMNCLTEDFQAEADR
LKQTLSSRNIIHGLAGGIKELSLPLYTIFLKSYFFIDKIFLDHKDRWNSRHSRNYRDSTGKLLDGRVVTK
YMIWIEAVLSCMLARSSSKVKEPQSLFNPDLKCVDVIRFENQTKMLVLQVEELRLFKEELRALSIQFSDS
NRLKLKILESSRPAQEQVANKVVISKSGLFSAGEQVKIRNNPALVIGFHLSKEVVLEVKPSKMDLSSLIY
DTIKLEQFYTSISEVCTKIVSESKALEKEGERPRQEDVVSHANALTLLSRLAQKSNARIVSFHMIKPIST
HTESTVSDLISYGTKEGRNIILADSQIETGTTSLKYWRILHCIGAIGALNLTDACKTDLLVGFMNWVPRA
GAIDRDCPMSKQEETVLEQFRDRSIVSNLAEELPNIKRESERRQLESIVDFIRDPAVLIAKKPFFGKTVD
FHVRGGESPRTGNFTLSSSAGEAVGTFVAGVLHIYLSKDSSILLTEVEAHVLHWQNRMRTDIVTREQHEY
FMDLLPSLNSLPRRLAEGIMKSVHIDPVNPRMLRLAPCSSSSKVVKIKPNILTVRKSSEEAGRNDPRLVW
GKSSVSIIYDEYTDEASYHESILSLRRKLDMTLSSDDGIKMPQRFYSDMKVVLGKVHFKQEATCTSLALL
HYYLVHSAENVHIESHSKSVLLEELLGIERKELNILKQLRTVSQTEKRQIRDSTEHLLAIAGRVEEVLNK
DCTPLHCLPEVQQFLEETGNSAIKVEAVAKGLQSSYQWKCSVDTMGPNKPSSSLRTTVNILGTESLPLQL
AQLVANGEVWSQLQMIGKQAQQEMVASLLSDRVIECLFCCTLFVGQNKRKVREDYTFTPVSLLGMIVDRQ
YDSHNIGTICFDAEEDGKLSMTVTITVGLVKASDKTAKKALCDRVVAANTLLMEVPRDIVELRKCLRMTV
SHAEPSTILQMIYPNESGLETTIDKLFCGISGLDSSSLGGLKNISNLACFLIGVEPMFRLDSEPDKHIDA
EGEELATLDDLFSIESSTEEPPVDDYEFDFS

>UXX19164.1 nucleocapsid protein [Songling virus]
MPLPVSQLTFSDKGGLDTWYKGFKSSLGFDLLSTLTYSESLCKEVLGPHSLDIKSASREKDAEIARLMHE
RLKDMAPVYECAWTSCDGIVRRSFDWFEKNKDHKNMKWSKEYESLKKAVPSSDQVLQYQEAALEWRNAIK
YEINSFTTASKDSVVKIYRVGADIVTDIQDLLKDMQRRRNTALKIEPGQEKAPALHIEAFKEWLDSKDYT
APCPWGSWTKKNKGGTSLAVTACAGLVNKKYRTRDQLKAELETIGTEVEAMGELAEFDKNFCKEQGTFFK
SLWSTVDGFLSGTQAGSKNSGFVQQGSAIDTAFSSHYWAWKAGVRPELFPTLSSMLFNLGKAPLGKAKVI
KKLKESPFVWAQTMSEMFSQVESDAIHMHPGILTPGRICSDMVCAFGAFPVAEPAKIRDGSSSPRFLLNL
RSDGENPAGQSICALFREYKQEYSGWQDQEIVPVEHMLHQSFLSKHGPFVNVYQVQGLALAVKIQGI

>UXX19163.1 nucleocapsid protein [Songling virus]
MPLPVSQLTFSDKGGLDTWYKGFKSSLGFDFLSTLTYSESLCKEVLGPHSLDIKSASREKDAEIARLMHE
RLKDMAPVYECAWTSCDGIVRRSFDWFEKNKDHKNMKWSKEYESLKKAVPSSDQVLQYQEAALEWRNAIK
YEINSFTTASKDSVVKIYRVGADIVTDIQDLLKDMQRRRNTALKIEPGQEKAPALHIEAFKEWLDSKDYT
APCPWGSWTKKNKGGTSLAVTACAGLVNKKYRTRDQLKAELETIGTEVEAMGELAEFDKNFCKEQGAFFK
SLWSTVDGFLSGTQAGSKNSGFVQQGSAIDTAFSSHYWAWKAGVRPELFPTLSSMLFNLGKAPLGKAKVI
KKLKESPFVWAQTMSEMFAQVESDAIHMHPGILTPGRICSDMVCAFGAFPVAEPAKIRDGSSSPRFLLNL
RSDGENPAGQSICALFREYKQEYSGWQDQEIVPVEHMLHQSFLSKHGPFVNVYQVQGLALAVKIQGI

>UXX19150.1 glycoprotein precursor [Songling virus]
MGLVPQRRQCIFALLLLLVVPVCLSNSGDGAENTTTSSPPVTPTAAAAKPTAQDSQETNLTSASSLPMLF
KEEALNFINASIQQVASWGTGAVSFLMPKLEKIVSKGQMGMLLFKSGQNYERLKGRVSKLNISSLFSFFD
KKIVVSLAENMNMRLDGLGGLGDNVANRFTGSTYVLRDRVGGVPIWNDMGEKVPKPSCRGSRVIRNQPFH
SFNTEVQFDSQEPIVVIAYATNYLGLDISECWAVVENHGTMALLADISSYIRSGSSNASEIHPVIHITIN
RLELSKTCRITLCSIRDPPAMSKGEIRETKPEKITFEFPAPKQPNNVHRRLLSIEPSVIKEPCSTGTKVI
TAVKFETNTADQPRAGPYRTYCNGTKIMHGFAPPELGCFSVTRRLSKVQCPTRQALTTLEAGDCSYIRSS
RDCPKGHICMDVKTPGRGIVKVASEKQRLHEDCNKECSFIVDGTELTLTCPNGVKHAVVSSEVVTGCPLS
DYGHLPLWVCRMSFRPLVVYTLFAWYFLGYFAWRVALMVTYLVLKMAAIVIRFARLKADTTKGQCDICGL
DVPSRFHWWRHENCKNGRCPFCQTTASNDKLKLHAKDCTRSAACLQEDSEAVTIKYVPLCLRTTTVALQS
LSKTLSKLAWFLGIFVIFYICVHPVNAIKDTAIEEDLWEKEVKFVEYCGINCIQGEDDCTCPLELSPRSR
RHLLSLFPNPELLKKLAAGEGRPEGRPPHPDHAIADPMGRTTTQKRVLDVTVPWGTLHVSDAYAPSYSGK
HISLSWTESSSSGDHITVNGKSEAILKLEAGTGLMWEISSPHSSEKKRVFVSILDHTQIYNSRFLYATGD
RQVESWMHGACTGSCPASCACKDNLCHHSDFDDFTNWRCNPTWCLSIGSGCACCALSVKTAFSDWFITKW
NLDYVESPVIACVETSPEDRICQEVSAGTMLQLGSISVQFSDPSGVSQKLPKDIAIFHKTPERDLFDLSK
KLHMADGRTLCDIQSCTHGPVGDLQIYDVPALFDKDHINLNPLANKEGLNATNSWMSWSGVNSYYTCHPG
QWPDCHSTGVVDSNKEAFQNLKESGDPGVNYFFHTEQISLAGQPTLLLKGRPSYGAGQITALLDVQGLLL
KAIHVKPEGLHLDINGCKGCYGCSQGFTCSVRVKVTHPESYTVHLHSSDPEVIAPAISILAQNDLTTSHE
LRFYAAVPKEKVCFELQEEDATMGKISACSASDLKAQDKVLLEHRRTLHSTSDANCTTGYFSCVSSNISS
FFGTIGQLLTRAFGSWWLGIVTILTVLALVLLLIFFGPQIFSVIVTCCRARRGYKKLVPFDDLKEEWAQA
RKSVEEEKKKNRGLEEYIQKLSKIN

>UXX19149.1 glycoprotein precursor [Songling virus]
MGLVPQRRQCTFALLLLLVVPVCRSDSGDGTENTTTSSPPVTTTAAAAQPTAQNSQETNLTSASSLPMLF
KEEALNFINASIQQVTSWGTGAVSFLMPKLEKIVSKGQMGMLLFKSGQNYERLKGRVSKLNISSLFSFFD
KKIVVSLAENMNMKLDGLGGLGDNVANRFTGSTYVLRDRVGGVPIWNDMGEKVPKPSCRGSRVIRNQPFH
SFNTEVQFDSQEPIVVIAYATNYLGLDISECWAVVENHGTMALLADISSYIRSGSSNASEIHPVIHITIN
RLELSKTCRITLCSIRDPPAMSKGEIRETKPEKITFEFPAPKQPNNVHRRLLSIEPSVIKEPCSTGTKVI
TAVKFETNTADQPRAGPYRTYCNGTKIMHGFAPPELGCFSVTRRLSKVQCPTRQALTTLEAGDCSYIRSS
RDCPKGHICMDVKTPGRGIVKVASEKQRLHEDCNKECSFIVEGTELTLTCPNGVKHAVVSSEVITGCPLS
DYGHLPLWVCRMSFRPLVVYTLFAWYFLGYFAWRVALMVTYLALKMVAIVIRFARLKADTTKGQCDICGL
DVPSRFHWWRHENCKNGRCPFCQTTASNDKLKLHAKDCTRSATCLQEDSEAVTIKYVPLCLRTTTVALQS
LSKTLSKLAWFLGIFVIFYICVHPVNAIKDTAIEEDLWEKEVKFVEYCGINCIQGEDDCTCPVELSPRSR
RHLLSLFPNPELLKKLAAGEGRPEGRPPHPDHAIADPMGRTTTQKRVLDVTVPWGTLHVSDAYAPSYSGK
HISLSWTESSSSGDHITVNGKSEAILKLEAGTGLMWEISSPHSSEKKRVFVSILDHTQIYNSRFLYATGD
RQVESWMHGACTGSCPASCACKDNLCHHSDFDDFTNWRCNPTWCLSIGSGCACCALSVKTAFSDWFITKW
NLDYVESPVIACVETSPEDRICQEVSAGTMLQLGSISVQFSDPSGVSQKLPKDIAIFHKTPERDLFDLSK
KLHMADGRTLCDIQSCTHGPVGDLQIYDVPALFDKDHINLNPLANKEGLNATNSWMSWSGVNSYYTCHPG
QWPDCHSTGVVDSNKEAFQNLKESGDPGVNYFFHTEQISLAGQPTLLLKGRPSYGAGQITALLDVQGLLL
KAIHVKPEGLHLDINGCKGCYGCSQGFTCSVRVKVTHPESYTVHLHSSDPEVIAPAISILAQNDLTTSHE
LRFYAAVPKEKVCFELQEEDATMGKISACSASDLKAQDKVLLEHRRTLHSTSDANCTTGYFSCVSSNISS
FFGTIGQLLTRAFGSWWLGIVTILTVLALVLLLIFFGPQIFSVIVTCCRARRGYKKLVPFDDLKEEWAQA
RKSVEEEKKKNRGLEEYIQKLSKIN

>UXX19114.1 RNA-dependent RNA polymerase [Songling virus]
MAASLPVSDLSNIAQGLLSKSVDLDGSYRAELAINIHDTFSLTDVSRLGNCFFECFSLAITGTRTAIEQV
KGIILSHALRNWNEIPSLERFYGSKDDYIREFQVDGYWGGNLEAEILNKAFGMPIVIWMSEDGVNTYCAQ
FWTRLHGDRPEVNLLLQGNHFQLMTPKGVEKPPVTSVYLPEGEIEIASTTDTEVDALEDIFLPEHEKVRI
ELFSKPKAPSGQPVEKMSGQLKKLLEEERTLPMRVGKVLSKIFPCNVKVVQLSGTVYQLIPEHSSQRGSF
SLGELGTLWLRPKYGKRLPSGQELHVSEELLAFVDSQYVLTILAGSSLLARDAALLPVEVVNKVACAATI
TLLSSFLYKSSMRLKRQFMLTNLYLNGVCPRNARRYIYKLRPSAVYQRPLEVSKDIVECCLGKENKELSL
RISRLPSSVYLLLNCVDMSGRTVAEFNRLLASLEKDDFQDAAISSNEVQDVVTACTRLERLFELKQGGAP
RQDYVSYMIGQSLEFGKLPHGSNNAYTKAKETVLKAFFSSRNIMKMVSKYGKAYSGSSITSLMAYISNLI
VTRDKVGLTFDDVATLETVERRLMAMQSRDKRVPIPILCGLVETNMEELFSVLPSACEQEARMLFTRIRN
SDTHTTAWSSALRLKGVAYEGLFAKSYSIKYVPEDQKPTLSMAVQTYFPEKFERFLQRTQLHPEVREFRP
DFLLAKKRLMPDSGGAPTAATVVQIFSDVEDSDSSPAAKRRGHAFPLPEVPIHEVDSFDRVVPQIEKITQ
QRRENYQQKTGSFVTSSPLSRDPSSTEGALDHNVIEPPTEFLIIEVGYQTDTEAKVQTDMEKWRTAVSLM
KDLGIKSTVVACSDCTSTRPTDWYIPENLVKIVKNSVSNLFSRLAQNSPQEVTDMMVGAISTQKIRAVLK
SGSSVKTPVTLQDVMTTWGENKHYILIRPTGVRVPERMESLMSTALCEGAVITHESAQHVVDDVLCQKDQ
IADWVEQTKFAVEPLVPLESAQKVALGWTLDDLECCRCQACFEDIKRTLKSTESISEQVAYVCNQIQSQN
HKDCCHTKPVSMSQKMMLRKRTTELSLVKHMETEISDLEGRATLLDKLCRLTLPGKTEKERSIKRGVESL
LRQTMKDSGIACLKLPTGQIVVNSELFNSKKIFKPRADRDDVSTQKEGEESRLDKLKKVLSPEKLKTYSV
VVQDTIKELLLTTHRQKGSLCEMKGEWVRKVLADLDADFSEEELLVKIEATRSERKNFSINNDKLIPMSN
EEIQQYLNDCSKGLLNLREKRGPYKLDCLLHKEIYLECIRRYQNTPYFDCMTIVAQLIKVFLQFDWFQEL
VVYSKVCETFLQACTEFNRSGIKVRRVRHSNLNLAIALPSNKKENMKCALYDSGFILVGSGLFLMSRRVA
VLGAAFPYIVLICALQCLQHSRCVDQVYDANHSMIQEILERNARGLEEVTTRLLQCNQGRFEEASKSYVE
YCAKSGNYLNRSSRETFVATMSGISLVFSALLGPALLLNSQPFNKQIQNMRFGMLYGLARVASPKELGRK
LSSSSRHMETYIARLYMQLVSFSCGLDPASNIKAWKAHDLCPHVSMPSLTVAGTIVTGDRQLIFDIYLVH
IYNKEMDNFDEGCIKVLGETLERHVSWEVQLMNSIQNYQNGESSTRLKEIRTMRLLLGLPNLKLGRSFED
EKGKAGSGDSISSASSAHSIGKTRSFSSGKKFKSVYGRLRSTMNPIITHVGLEMVPDELNDYQFSARDLG
LGVRYDANPSSVMKDLKQVIKENPSHTFGSFELVQAMTEVARQKFPPEAIGKAQRDTTNWQGVSAYTETT
SSVSEPRTTIVLKDALKVLTTGEVKKTVKLIRNRMRKLDGGANPKPEKLSELVEMLGTVETFTERQREEI
RKGISEPSKLAFFPWKDIVNRSLRDVLITNDANMIYCWLKSLASGIKKHLRPYMPALRYSKETKVSDHPK
LSKILNQDELCTLSSLISLFSDLVRGSVDPLTPLPDRDELYAIWMKFVGAVPFLKDIIQDGWESISNCIE
AFAVLCMSYQKLVETKEEYPDLSFIREEIEVKALETDFLNRHDSNVMRFINMIFALSLCCPWSIHYKSFE
LLLSRESSPLAEDEQQADHLTMIKELGPCNLLIKRIAEEVEGQKPSQEMCQSIEMLYRYCCALFTANDEP
IKAILDLKEEVVTSHVEDSALSTTRSLLAKYGLDRTDLDFKWTLNLIANSNFEVTKRMTGRTEGERLPRS
IRSKVIYEMIKLVRSTGMAILQQHAFSYILNSGHRFFAVLAPKAQLGGHRDLLVQEIMTKIVHAASETFS
RALLSTTNDDGLTNQHLKESILQTAFDRMQASAHSHGRIVTEGSGGLRFFSKTFCISGDRTKWGPIHCTS
FFSGMMQQLLQDAPDWNSFFKLVMLKNLYRQVEIPTGAVRKILNAFRLRVESKVPLEQLTENELRHLLAE
NIGIWDDNHMMQFLVQVYISKGKLALDCYNHMGQGIHHATSSVMTSCMAVLTEELIISYFHTHMPELTTS
VSHAGSSDDYAKVITVSGNLPSSLFDRYEERFWLHVARLQNSMIGVARGCQMKDSAKTLIGDVMCEFYSE
FMLYHRVTPAVIKFILTGLINSSVTSPQSMVQACQVSAQQAMYNSVPLITNICFTVFRQQMFANHTELFQ
RKFGPIVHGLPSSFGRLYLPMYSNLTSSTIAVEDAESISSDIDAAIDLSTQLRIGPEIDLSYLMLRGPEV
SSSSSDGGTIDDSSELEGTGSVSSGSTSSFRFNDFKRLTATEVEYLRTSTLQDAQQSEREVFQAVNEMYQ
GHEDFLGWPCLDRVKKSMLVQDCLALKELVEDNPLRLLKYIRSIVSCLIIGYYRCFASEGTEKTLKANLN
RDENRIVEDPMIQLMPEKLRRELARLGVAKEDFESYQYRTSQDQPLASQVARRVITMNCLTEDFQAEADR
LKQTLSSRNIIHGLAGGIKELSLPLYTIFLKSYFFIDKIFLDHRDRWNSRHSRNYRDSTGKLLDGRVVTK
YMIWIEAVLSCMLARSSSKVKEPQSLFNPDLKCVDVIRFENQTKMLVLQVEELRLFKEELRALSIQFSDS
NRLKLKILESSRPAQEQVANKVVISKSGLFSAGEQVKIRNNPALVIGFHLSKEVVLEVKPSKMDLSSLIY
DTIKLEQFYTSISEVCTKIVSESKALEKEGERPRQEDVVSHANALTLLSRLAQKSNARIVSFHMIKPIST
HTESTVSDLISYGTKEGRNIILADSQIETGTTSLKYWRILHCIGAIGALNLTDACKTDLLVGFMNWVPRA
GAIDRDCPMSKQEETVLEQFRDRSIVSNLAEELPNIKRESERRQLESIVDFIRDPAVLIAKKPFFGKTVD
FHVRGGESPRTGNFTLSSSAGEAVGTFVAGVLHIYLSKDSSILLTEVEAHVLHWQNRMRTDIVTREQHEY
FMDLLPSLNSLPRRLAEGIMKSVHIDPVNPRMLRLAPCSSSSKVVKIKPNILTVRKSSEEAGRNDPRLVW
GKSSVSIIYDEYTDEASYHESILSLRRKLDMTLSSDDGIKMPQRFYSDMKVVLGKVHFKQEATCTSLALL
HYYLVHSAENVHIESHSKSVLLEELLGIERKELNILKQLRTVSQTEKRQIRDSTEHLLAIAGRVEEVLNK
DCTPLHCLPEVQQFLEETGNSAIKVEAVAKGLQSSYQWKCSVDTMGPNKPSSSLRTTVNILGTESLPLQL
AQLVANGEVWSQLQMIGKQAQQEMVASLLSDRVIECLFCCTLFVGQNKKKVREDYTFTPVSLLGMIVDRQ
YDSHNIGTVCFDAEEDGKLSMTVTITVGLVKASDKTAKKALCDRVVAANTLLMEVPRDIVELRKCLRMTV
SHAEPSTILQMMYPNESGLETTIDKLFCGISGLDSSSLGGLKNISNLACFLIGVEPMFRLDSEPDKHIDA
EGEELATLDDLFSIESSTEEPSVEDYEFDFS

>UXX19113.1 RNA-dependent RNA polymerase [Songling virus]
MAASLPVSDLSNIAQGLLSKSVDLDGSYRAELAINIHDTFSLTDVSRLGNCFFECFSLAITGTRTAIEQV
KGIILSHALRNWNEIPSLERFYGSKDDYIREFQVDGYWGGNLEAEILNKAFGMPIVIWMSEDGVNTYCAQ
FWTRLHGDRPEVNLLLQGNHFQLMTPKGVEKPPVTSAYLPEGEIEIASTTDTEVDALEDIFLPEHEKVRI
ELFSKPKAPSGQPVEKMSGQLKKLLEEERTLPMRVGKVLSKIFPCNVKVVQLSGTVYQLIPEHSSQRGSF
SLGELGTLWLRPKYGKRLPSGQELHVSEELLAFVDSQYVLTILAGSSLLARDAALLPVEVVNKVACAATI
TLLSSFLYKSSMRLKRQFMLTNLHLNGVCPRIARRYIYKLRPSAVYQRPLEVSKDIVECCLGKENKELSL
RISRLPSSVYLLLNCVDMSGRTVAEFNRLLASLEKDDFQDAAISSNEVQDVVTACTRLERLFELKQGGAP
RQDYVSYMIGQSLEFGKLPHGSNNAYTKAKETVLKAFFSSRNIMKMVSKYGKAYSGSSITSLMAYISNLI
VTRDKVGLTFDDVATLETVERRLMAMQSRDKRVPIPILCGLVETNMEELFSALPSACEQEARMLFTRIRN
SDTHTTAWSSALRLKGVAYEGLFAKSYSIKYVPEDQKPTLSMAVQTYFPEKFERFLQRTQLHPEVREFRP
DFLLAKKRLMPDSAGAPTAARVVQIFSDVEDSDSSPAAKRRGHAFPLPEVPIHEVDSFDRVVPQIEKITQ
QRRENYQQKTGSFVTSSPLSRDTSSTDGALEHNVIEPPTEFLIIEVGYQTDTEAKVQTDMEKWRTAVSLM
KDLGIKSTVVACSDCTSTRPTDWYIPENLVKIVKNSVSNLFSRLAQNSPQEVTDMMVGAISTQKIRAVLK
SGSSVKTPVTLQDVMTTWGENKHYILIRPTGVRVPERMESLMSTALCEGAVITHESAQHVVDDVLCQKDQ
IADWVEQTKFAVEPLVPLESAQKVILGWTLDDLECCRCQACFEDIKRTLKSTESISEQVAYVCNQIQSQN
HKECCHTKPVSMSQKMMLRKRTTELSLVKHMETEISDLEGRATLLDKLCRLTLPGKTEKERSIKRGVESL
LRQTMKDSGIACLKLPTGQIVVNSELFNSKKIFKPKADRDDVSTQKEGEESRLDKLKKVLSPEKLKTYSA
VVQDTIKELLLTTHRQKGSLCEMKGEWVRKVLADLDADFSEEELLVKIEATRSERKNFSINNDKLIPMSN
EEIQQYLNDCSKGLLNLREKRGPYKLDCLLHKEVYLECIRRYQNTPYFDCMTIVAQLIKVFLQFDWFQEL
VVYSKVCETFLQACTEFNRSGIKVRRVRHSNLNLAIALPSNKKENMKCALYDSDFILVGSGLFLMSRRVA
VLGAAFPYIVLICALQCLQHSRCVDQVYDANHSMIQEILERNARGLEEVTTRLLQCNQGRFEEASKSYVE
YCAKSGNYLNRSSRETFVATMSGISLVFSALLGPALLLNSQPFNKQIQNMRFGMLYGLARVASPKELGRK
LSSSSRHMETYIARLYMQLVSFSCGLDPASNIKAWKAHDLCPHVSMPSLTVAGTIVTGDRQLIFDIYLVH
IYNKEMDNFDEGCIKVLGETLERHVSWEVQLMNSIQNYQNGESSTRLKEIRTMRLLLGLPNLKLGRSFED
EKGKAGSGDSISSASSAHSIGKTRSFSSGKKFKSVYGRLRSTMNPIITHVGLEMVPDELNDYQFSARDLG
LGVRYDANPSSVMKDLKQVIKENPSHTFGSFELVQAMTEVARQKFPPEAIGKAQRDTTNWQGVSAYTETT
SSVSEPRTTIVLKDALKVLTTGEVKKTVKLIRNRMRKLDGGANPKPEKLSELVEMLGTVETFTVRQREEI
RKGISEPSKLAFFPWRDIVNRSLRDVLITNDANMIYCWLKSLASGIKKHLRPYMPALRYSKETKVSDHPK
LSKILNQDELCTLSSLISLFSDLVRGSVDPLTPLPDRDELYTIWMKFVDAVPFLKDIIQDGWESISNCIE
AFAVLCTSYQKLVETKEEYPDLSFIREEIEVKALETDFLNRHDSNVMRFINMIFALSLCCPWSIHYKSFE
LLLSRESSPLAEDEQQADHLTMIKELGPCNLLIKRIAEEVEGQKPSQEMCQSIEMLYRYCCALFTANDEP
IKAILDLKEEVVTSHVEDSALSTTRSLLAKYGLDRTDLDFKWTLNLIANSNFEVTKRMTGRTEGERLPRS
IRSKVIYEMIKLVRSTGMAILQQHAFSYILNSGHRFFAVLAPKAQLGGHRDLLVQEIMTKIVHAASETFS
RALLSTTNDDGLTNQHLKESILQTAFDRMQASAHSHGRIVTEGSGGLRFFSKTFCISGDRTKWGPIHCTS
FFSGMMQQLLQDAPDWNSFFKLVMLKNLYRQVEIPTGAVRKILNAFRLRVESKVPLEQLTENELRHLLAE
NIGIWDDNHMMQFLVQVYISKGKLALDCYNHMGQGIHHATSSVMTSCMAVLTEELIISYFHTHMPELTTS
VSHAGSSDDYAKVITVSGNLPSSLFDRYEERFWLHVARLQNSMIGVARGCQMKDSAKTLIGDVMCEFYSE
FMLYHRVTPAVIKFILTGLINSSVTSPQSMVQACQVSAQQAMYNSVPLITNICFTVFRQQMFANHTELFQ
RKFGPIVHGLPSSFGRLYLPMYSNLTSSTIAVEDAESISSDIDAAIDLSTQLRIGPEIDLSYLMLRGPEV
SSSSSDGGTIDDSSELEGTGSVSSGSTSSFRFNDFKRLTATEVEYLRTSTLQDAQQSEREVFQAVNEMYQ
GHEDFLGWPCLDRVKKSMLVQDCLALKELVEDNPLRLLKYIRSIVSCLIIGYYRCFASEGTEKTLKANLN
RDENRIVEDPMIQLMPEKLRRELARLGVAKEDFESYQYRTTQDQPLASQVARRVITMNCLTEDFQAEADR
LKQTLSSRNIIHGLAGGIKELSLPLYTIFLKSYFFIDKIFLDHKDRWNSRHSRNYRDSTGKLLDGRVVTK
YMIWIEAVLSCMLARSSSKVKEPQSLFNPDLKCVDVIRFENQTKMLVLQVEELRLFKEELRALSIQFSDS
NRLKLKILESSRPAQEQVANKVVISKSGLFSAGEQVKIRNNPALVIGFHLSKEVVLEVKPSKMDLSSLIY
DTIKLEQFYTSISEVCTKIVSESRALEKEGERPRQEDVVSHANALTLLSRLAQKSNARIVSFHMIKPIST
HTESTVSDLISYGTKEGRNIILADSQIETGTTSLKYWRILHCIGAIGALNLTDACKTDLLVGFMNWVPRA
GAIDRDCPMSKQEETVLEQFRDRSIVSNLAEELPNIKRESERRQLESIVDFIRDPAVLIAKKPFFGKTVD
FHVRGGESPRTGNFTLSSSAGEAVGTFVAGVLHIYLSKDSSILLTEVEAHVLHWQNRMRTDIVTREQHEY
FMDLLPSLNSLPRRLAEGIMKSVHIDPVNPRMLRLAPCSSSSKVVKIKPNILTVRKSSEEAGRNDPRLVW
GKSSVSIIYDEYTDEASYHESILSLRRKLDMTLSSEDGIKMPQRFYSDMKVVLGKVHFKQEATCTSLALL
HYYLVHSAENVHIESHSKSVLLEELLGIERKELNILKQLRTVSQTEKRQIRDSTEHLLAIAGRVEEVLNK
DCTPLHCLPEVQQFLEETGNSAIKVEAVAKGLQSSYQWKCSVDTMGPNKPSSSLRTTVNILGTESLPLQL
AQLVANGEVWSQLQMIGKQAQQEMVASLLSDRVIECLFCCTLFVGQNKKKVREDYTFTPVSLLGMIVDRQ
YDSHNIGTVCFDAEEDGKLSMTVTITVGLVKASDKTAKKALCDRVVAANTLLMEVPRDIVELRKCLRMTV
SHAEPSTILQMMYPNESGLETTIDKLFCGISGLDSSSLGGLKNISNLACFLIGVEPMFRLDSEPDKHIDA
EGEELATLDDLFSIESSTEEPSVEDYEFDFS

>UWI48351.1 RNA-dependent RNA polymerase, partial [Songling virus]
DQIADWVEQTKFPVEPLVRCESAQKVILGRTLDELECCRCRGCFEDIKWTLKSTESICEKVAYVCNQIQT
QNHNECCHTKPVSM

>UWI48350.1 RNA-dependent RNA polymerase, partial [Songling virus]
DQIADWVEQTKFAVAPLVPCESAQKVILRRILHELECCRYRGCFEDIKWTVKSTESICEQLAYVCNQIQT
QNHNECCHTKPVSM

>UWI48349.1 RNA-dependent RNA polymerase, partial [Songling virus]
DQIADWVEQTKFAVGPLVPLESAQKVILGWTLDDLECCRCQACFEDIKRTLKRTESITEQVAYVCYQIQS
QNHKECCHTIPVSM

>UWI48348.1 RNA-dependent RNA polymerase, partial [Songling virus]
DQIADWVEQTKFAVGPLVPLESAQKVILGWTLDDLECCRCQACFEDIKRTLKSTESITEQVAYVCYQIQS
QNHKECCHTIPVSM

>UWI48347.1 RNA-dependent RNA polymerase, partial [Songling virus]
DQIADWVEQTKFAVGPLVPLESAQKVILGWTLDDLECCRCQACFEDIKRTLKSTESISEQVAYVCYQIQS
QNHKECCHTKPVSM

>UWI48346.1 RNA-dependent RNA polymerase, partial [Songling virus]
DQIADWVEQPKFAVGPLVPLESAQKVILGWTLDELECCRCQACFEDIKRTLKSTESINEQVAYVCYQIQS
QNHKECCHTKPVSM

>UWI48345.1 RNA-dependent RNA polymerase, partial [Songling virus]
DQIADWVEQTKFAVGPLVPLESAQKVILGWTLDDLECCRCQACFEDIKRTLKSTESISEQVAYVCYQIQS
QNHKECCHTKPVSM

>USU43343.1 RNA-dependent RNA polymerase, partial [Songling virus]
DQIADWVEQTKFAVAPLVPCESAQKVILRRILDELECCRYRGCFEDIKWTLKSTESICEQVAYVCNQIQT
QNHNECCHTKPVSM

>USU43342.1 RNA-dependent RNA polymerase, partial [Songling virus]
DQIADWVEQTKFAVEPLVPCESAQKVILGRTLDELECCRCRGCFEDIKWTLKSTESICEQVAYVCNQIQT
QNHNECCHTKPVSM

>USN23996.1 RNA-dependent RNA polymerase, partial [Songling virus]
DQIADWVEQTKFAVEPLVPCESAQKVILGRTLDELECCRCRGCFEDIKWTLKSTESICEQVAYVCNQIQT
QNHNECCHTKPVSM

>QPO14998.1 nucleocapsid protein [Songling virus]
MPLPVSQLTFSDKGGLDTWYKGFKSSLGFDLLSTLTYSESLCKEVLGPHSLDIKSASREKDAEIARLMHE
RLKDMAPVYECAWTSCDGIVRRSFDWFEKNKDHKNMKWSKEYESLKKAVPSSDQVLQYQEAALEWRNAIK
YEINSFTTASKDSVVKIYRVGADIVTDIQDLLKDMQRRRNTALKIEPGQEKAPALHIEAFKEWLDSKDYT
APCPWGSWTKKNKGGTSLAVTACAGLVNKKYRTRDQLKAELETIGTEVEAMGELAEFDKNFCKEQGAFFK
SLWSTVDGFLSGTQAGSKNSGFVQQGSAIDTAFSSHYWAWKAGVRPELFPTLSSMLFNLGKAPLGKAKVI
KKLKESPFVWAQTMSEMFAQVESDAIHMHPGILTPGRICSDMVCAFGAFPVAEPAKIRDGSSSPRFLLNL
RSDGENPAGQSICALFREYKQEYSGWQDQEIVPVEHMLHQSFLSKHGPFVNVYQVQGLALAVKIQGI

>QPO14997.1 nucleocapsid protein [Songling virus]
MPLPVSQLTFSDKGGLDTWYKGFKSSLSFHLLSTLTYSESLCKKVLGPHSLHIKSASREKDAEIARLMHE
RLKDMAPVYECAWTSCDGIVRRSFDWFEKNKDHKNMKWSKEYESLKKAVPSSDQVLQYQEAALEWRNAIK
YEINSFTTASKDSVVKIYRVGADIVTDIQDLLKDMQRRRNTALKIEPGQEKAPALHIEAFKEWLDSKDYT
APCPWGSWTKKNKGGTSLAVTACAGLVNKKYRTRDQLKAELETIGTEVEAMGELAEFDKNFCKEQGAFFK
SLWSTVDGFLSGTQAGSKNSGFVQQGSAIDAAFSSHYWAWKAGVRPELFPTLSSMLFNLGKAPLGKAKVI
KKLKESPFVWAQTMSEMFAQVESDAIHMHPGILTPGRICSDMVCAFGAFPVAEPAKIRDGSSSPRFLLNL
RSDGENPAGQSRCALFGEYKQEYSGWQDQEIVPVEHMLHQSFLSKHGPFVNVYQVQGLARAVKIQGI

>QPO14996.1 nucleocapsid protein, partial [Songling virus]
DAEIARLMHERLKDMAPVYECAWTSCDGIVRRSFDWFEKNKDHKNMKWSKEYESLKKAVPSSDQVLQYQE
AALEWRNAIKYEINSFTTASKDSVVKIYRVGADIVTDIQDLLKDMQRRRNTALKIEPGQEKAPALHIEAF
KEWLDSKDYTAPCPWGSWTKKNKGGTSLAVTACAGLVNKKYRTRDQLKAELETIGTEVEAMGELAEFDKN
FCKEQGAFFKSLWSTVDGFLSGTQA

>QPO14995.1 nucleocapsid protein, partial [Songling virus]
KDAEIARLMHERLKDMAPVYECAWTSCDGIVRRSFDWFEKNKDHKNMKWSKEYESLKKAVPSSDQVLQYQ
EAALEWRNAIKYEINSFTTASKDSVVKIYRVGADIVTDIQDLLKDMQRRRNTALKIEPGQEKAPALHIEA
FKEWLDSKDYTAPCPWGSWTKKNKGGTSLAVTACAGLVNKKYRTRDQLKAELETIGTEVEAMGELAEFDK
NFCKEQGAFFKSLWSTVDGFLSGTQA

>QPO14994.1 nucleocapsid protein, partial [Songling virus]
EKDAEIARLMHERLKDMAPVYECAWTSCDGIVRRSFDWFEKNKDHKNMKWSKENESLKKAVPSSDQVLQY
QEAALEWRNAIKYEINSFTTASKDSVVKIYRVGADIVTDIQDLLKDMQRRRNTALKIEPGQEKAPALHIE
AFKEWLDSKDYTAPCPWGSWTKKNKGGTSLAVTACAGLVNKKYRTRDQLKAELETIGTEVEAMGELAEFD
KNFCKEQGAFFKSLWSTVDGFLSGTQA

>QPO14993.1 nucleocapsid protein, partial [Songling virus]
IARLMHERLKDMAPVYECAWTSCDGIVRRSFDWFEKNKDHKNMKWSKEYESLKKAVPSSDQVLQYQEAAL
EWRNAIKYEINSFTTASKDSVVKIYRVGADIVTDIQDLLKDMQRRRNTALKIEPGQEKAPALHIEAFKEW
LDSKDYTAPCPWGSWTKKNKGGTSLAVTACAGLVNKKYRTRDQLKAELETIGTEVEAMGELAEFDKNFCK
EQGAFFKSLWSTVDGFLSGTQA

>QPO14992.1 RNA-dependent RNA polymerase [Songling virus]
MAASLPVSDLSNIAQGLLSKSVDLDGSYRAELAINIHDTFSLTDVSRLGNCFFECFSLAITGTRTAIEQV
KGIILSHALRNWNEIPSLERFYGSKDDYIREFQVDGYWGGNLEAEILNKAFGMPIVIWMSEDGVNTYCAQ
FWTRLHGDRPEVNLLLQGNHFQLMTPKGVEKPPVTSIYLPEGEIEIASTTDTEVDALEDIFLPEHEKVRI
ELFSKPKAPSGQPVEKMSGQLKKLLEEERTLPMRVGKVLSKIFPCNVKVVQLSGTVYQLIPEHSSQRGSF
SLGELGTLWLRPKYGKRLPSGQELHVSEELLAFVDSQYVLTILAGSSLLARDAALLPVEVVNKVACAATI
TLLSSFLYKSSMRLKRQLMLTNLYLNGVCPRNARRYIYKLRPSAVYQRPLEVSKDIVECCLGKEDKELSL
RISRLPSSVYLLLNCVDMSGRTVAEFNRLLASLEKDDFQDAAISSNEVQDVVTACTRLERLFELKQGGAP
RQDYVSYMIGQSLEFGKLPHGSNNAYTKAKETVLKAFFSSRNIMKMVSKYGKAYSGSSITSLMAYISNLI
VTRDKVGLTFDDVATLEAVERRLMAMQSRDKRVPIPILCGLVETNMEELFSVLPSACEQEARMLFTRIRN
SDTHTTAWSSALRLKGVAYEGLFAKSYSIKYVPEDQKPTLSMAVQTYFPEKFERFLQRTRLHPEVREFRP
DFLLAKKRLMPDSGGAPTAARVVQIFSDVEDSDSSPAAKRRGHAFPLPEVPIHEVDSFDRVVPQIEKITQ
QRRENYQQKTGSFVTSSPLSRDTSSTEGALEHNINEPPTEFLIIEVGYQTGTEAKVQTDMEKWRTAVSLM
KDLGIKSTVVACSDCTSTRPTDWYIPENLVKIVKNSVSNLFSRLAQNSPQEVTDMMVGAISTQKIRAVLK
SGSSVKTPVTLQDVMTTWGENKHYILIRPTGVRVPERMESLMSTALCEGAVITHESAQHVVDDVLCQKDQ
IADWVEQTKFAVEPLVPLESAQKVILGWTLDDLECCRCRACFEDIKRTLKSTESISEQVAYVCNQIQSQN
HKECCHTKPVSMSQKMMLRKRTTELSLVKHMETEISDLEGRATLLDKLCRLTLPGKTEKERSIKRGVESL
LRQTMKDSGIACLKLPTGQIVVNSELLNSKKIFKPRADRDDVPTQKEGEESRLDKLKKVLSSEKLKTYSV
VVQDTIKELLLTTHRQKGSLCEMKGEWVRKVLADLDADFSEEELLVKIEATRSERKNFSINNDKLIPMSN
EEIQQYLNDCSKGLLNLREKRGPYKLDCLLHKEIYLECIRRYQNTPYFDCMTIVAQLIKVFLQFDWFQEL
VVYSKVCETFLQACTEFNRSGIKVRRVRHSNLNLAIALPSNKKENMKCALYDSDFILVGSGLFLMSRRVA
VLGAAFPYIVLICALQCLQHSRCVDQVYDANHSMIQEILERNARGLEEVTTRLLQCNQGRFGEASKSYVE
YCAKSGNYLNRSSRETFVATMSGISMVFSALLGPALLLNSQPFNKQIQNMRFGMLYGLARVASPKELGRK
LSSSSRHMETYIARLYMQLVSFSCGLDPASNIKAWKAHDLCPHVSMPSLTVAGTIVTGDRQLIFDIYLVH
IYNKEMDNFDEGCIKVLGETLERHVSWEVQLMNSIQNYQNGESSTRLKEIRTMRLLLGLPNLKLGRSFED
EKGKAGSGDSISSASSAHSIGKTRSFSSGKKFKSVYGRLRSTMNPIITHVGLEMVPDELNDYQFSARDLG
LGVRYDANPSSVMKDLKQVIKENPSHTFGSFELVQAMAEVARQKFPPEAIGKAQRDTTNWQGVSAYTETT
SSVSEPRTTIVLKDALKVLTTGEVKKTVKLIRNRMRKLDGGANPKPEKLSELVEMLGTVETFTERQREEI
RKGISEPSKLAFFPWKDIVNRSLRDVLITNDANMIYCWLKSLASGIKKHLRPYMPALRYSKETKVSDHPK
LSKILNQDELCTLSSLISLFSDLVRGSVDPLTPLPDRDELYAIWMKFVDAVPFLKDIIQDGWESISNCIE
AFAVLCTSYQKLVETKEEYPDLSFIREEIEVKALETDFLNRHDSNVMRFNNMIFALSLCCPWSIHYKSFE
LLLSRESSPLAEDEQQADHLTMIKELGPCNLLIKRIAEEVEGQKPSQEMCQSIEMLYRYCCALFTANDEP
IKAILDLKEEVVTSHVEDSALSTTRSLLAKYGLDRTELDFKWTLNLIANSNFEVTKRMTGRTEGERLPRS
IRSKVIYEMIKLVRSTGMAILQQHAFSYILNSGHRFFAVLAPKAQLGGHRDLLVQEIMTKIVHAASETFS
RALLSTTNDDGLTNQHLKESILQTAFDRMQASAHSHGRIVTEGSGGLRFFSKTFCISGDRTKWGPIHCTS
FFSGMMQQLLQDAPDWNSFFKLVMLKNLYRQVEIPTGAVRKILNAFRLRVESKVPLEQLTENELRHLLAE
NIGIWDDNHMMQFLVQVYISKGKLALDCYNHMGQGIHHATSSVMTSCMAVLTEELIISYFHTHMPELTTS
VSHAGSSDDYAKVITVSGNLPSSLFDRYEERFWLHVARLQNSMIGVARGCQMKDSAKTLIGDVMCEFYSE
FMLYHRVTPAVIKFILTGLINSSVTSPQSMVQACQVSAQQAMYNSVPLITNICFTVFRQQMFANHTELFQ
RKFGPIVHGLPSSFGRLYLPMYSNLTSSTIAVEDAESISSDIDAAIDLSTQLRIGPEIDLSYLMLRGPEV
SSSSSDGGTIDDSSELEGTGSVSSGSTSSFRFNDFKRLTATEVEYLRTSTLQDAQQSEREVFQAVNEMYQ
GHEDFLGWPCLDRVKKSMLVQDCLALKELVEDNPLRLLKYIRSIVSCLIIGYYRCFTSEGTEKTLKANLN
RDENRIVEDPMIQLMPEKLRRELARLGVAKEDFESYQYRTSQDQPLASQVARRVITMNCLTEDFQAEADR
LKQTLSSRNIIHGLAGGIKELSLPLYTIFLKSYFFIDKIFLDHKDRWNSRHSRNYRDSTGKLLDGRVVTK
YMIWIEAVLSCMLARSSSKVKEPQSLFNPDLKCVDVIRFENQTKMLVLQVEELRLFKEELRALSIQFSDS
NRLKLKILESSRPAQEQVANKVVISKSGLFSAGEQVKIRNNPALVIGFHLSKEVVLEVKPSKMDLSSLIY
DTIKLEQFYTSISEVCTKIVSESKALEKEGERPRQEDVVSHANALTLLSRLAQKSNARIVSFHMIKPIST
HTESTVSDLISYGTKEGRNIILADSQIETGTTSLKYWRILHCIGAIGALNLTDACKTDLLVGFMNWVPRA
GAIDRDCPMSKQEETVLEQFRDRSIVSNLAEELPNIKRESERRQLESIVDFIRDPAVLIAKKPFFGKTVD
FHVRGGESPRTGNFTLSSSAGEAVGTFVAGVLHIYLSKDSSILLTEVEAHVLHWQNRMRTDIVTREQHEY
FMDLLPSLNSLPRRLAEGIMKSVHIDPVNPRMLRLAPCSSSSKVVKIKPNILTVRKSSEEAGRNDPRLVW
GKSSVSIIYDEYTDEASYHESILSLRRKLDMTLSSDDGIKMPQRFYSDMKVVLGKVHFKQEATCTSLALL
HYYLVHSAENVHIESHSKSVLLEELLGIERKELNILKQLRTVSQTEKRQIRDSTEHLLAIAGRVEEVLNK
DCTPLHCLPEVQQFLEETGNSAIKVEAVAKGLQSSYQWKCSVDTMGPNKPSSSLRTTVNILGTESLPLQL
AQLVANGEVWSQLQMIGKQAQQEMVASLLSDRVIECLFCCTLFVGQNKRKVREDYTFTPVSLLGMIVDRQ
YDSHNIGTISFDAEEDGKLSMTVTVTVGLVKASDKTAKKALCDRVVAANTLLMEVPRDIVELRKCLRMTV
SHAEPSTILQMMYPNESGLETTIDKLFCGISGLDSSSLGGLKNISNLACFLIGVEPMFRLDSEPDKHIDA
EGEELATLDDLFSIESSTEEPSVEDYEFDFS

>QPO14991.1 RNA-dependent RNA polymerase [Songling virus]
MAASLPVSDLSNIAQGLLSKSVDLDGSYRAELAINIHDTFSLTDVSRLGNCFFECFSLAITGTRTAIEQV
KGIILSHALRNWNEIPSLERFYGSKDDYIREFQVDGYWGGNLEAEILNKAFGMPIVIWMSEDGVNTYCAQ
FWTRLHGDRPEVNLLLQGNHFQLMTPKGVEKPPVTSIYLPEGEIETASTTDTEVDALEDIFLPEHEKVRI
ELFSKPKAPSGQPVEKMSGQLKKLLEEERTLPMRVGKVLSKIFPCNVKVVQLSGTVYQLIPEHSSQRGSF
SLGELGTLWLRPKYGKRLPSGQELHVSEELLAFVDSQYVLTILAGSSLLARDAALLPVEVVNKVACAATI
TLLSSFLYKSSMRLKRQFMLTNLYLNGVCPRNARRYIYKLRPSAVYQRPLEVSKDIVECCLGKENKELSL
RISRIPSSVYLLLNCVDMSGRTVAEFNRLLASLEKDDFQDAAISSNEVQDVVTACTRLERLFELKQGGAP
RQDYVSYMIGQSLEFGKLSHGSNNAYTKAKETVLKAFFSSRNIMKMVSKHGKAYSGSSITSLMAYISNLI
VTRDKVGLTFDDVATLETVERRLMAMQSRDKRVPIPILCGLVETNMEELFSVLPSACEQEARMLFTRIRN
SDTHTTAWSSALRLKGVAYEGLFAKSYSIKYVPEDQKPTLSMAVQTYFPEKFERFLQRTQLHPEVREFRP
DFLLAKKRLMPDSGGAPTAARAVQIFSDVEDSDSSPAAKRRGHAFPLPEVPIHEVGSFDRVVPQIEKITQ
QRRENYQQKTGSFVTSSPLSRDTSSTEGALEHNINEPPTEFLIIEVGYQTDTEAKVQTDMEKWRTAVSLM
KDLGIKSTVVACSDCTSTRPTDWYIPENLVKIVKNSVSNLLSRLAQNSPQEVTDMMVGAISTQKIRAVLK
SGSSVKTPVTLQDVMTTWGENKHYILIRPTGVRVPERMESLMSTALCEGAVITHESAQHVVDDVLCQKDQ
IADWVEQTKFAVGPLVPLESAQKVILGWTLDDLECCRCQACFEDIKRTLKSTESISEQVAYVCYQIQSQN
HKECCHTKPVSMSQKMMLRKRTTELSLVKHMETEISDLEGRATLLDKLCRLTLPGKTEKERSIKRGVESL
LRQTMKDSGIACLKLPTGQIVVNSELFNSKKIFKPRADRDDVPTQKEGEESRLDKLKKVLSSEKLKTYSV
VVQDTIKELLLTTHRQKGSLCEMKGEWVRKVLADLDADFSEEELLVKIEATRSERKNFSINNDKLIPMSN
EEIQQYLNDCSKGLLNLREKRGPYKLDCLLHKEIYLECIRRYQNTPYFDCMTIVAQLIKVFLQFDWFQEL
VVYSKVCETFLQACTEFNRSGIKVRRVRHSNLNLAIALPSNKKENMKCALYDSDFILVGSGLFLMSRRVA
VLGAAFPYIVLICALQCLQHSRCVDQVYDANHSMIQEILERNARGLEEVTTRLLQCNQGRFGEASKSYVE
YCAKSGNYLNRSSRETFVATMSGISMVFSALLGPALLLNSQPFNKQIQNMRFGMLYGLARVASPKELGRK
LSSSSRHMETYIARLYMQLVSFSCGLDPASNIKAWKAHDLCPHVSMPSLTVAGTIVTGDRQLIFDIYLVH
IYNKEMDNFDEGCIKVLGETLERHVSWEVQLMNSIQNYQNGESSTRLKEIRTMRLLLGLPNLKLGRSFED
EKGKAGSGDSISSASSAHSIGKTRSFSSGKKFKSVYGRLRSTMNPIITHVGLEMVPDELNDYQFSARDLG
LGVRYDANPSSVMKDLKQVIKENPSHTFGSFELVQAMTEVARQKFPPEAIGKAQRDTTNWQGVSAYTETT
SSVSEPRTTIVLKDALKVLTTGEVKKTVKLIRNRMRKLDGGANPKPEKLSELVEMLGTVETFTERQREEI
RKGISEPSKLAFFPWKDIVNRSLRDVLITNDANMIYCWLKSLASGIKKHLRPYMPALRYSKETKVSDHPK
LSKILNQDELCTLSSLISLFSDLVRGSVDPLTPLPDRDELYAIWMKFVDAVPFLKDIIQDGWESISNCIE
AFAVLCTSYQKLVETKEEYPDLSFIREEIEVKALETDFLNRHDSNVMRFNNMIFALSLCCPWSIHYKSFE
LLLSRESSPLAEDEQQADHLTMIKELGPCNLLIKRIAEEVEGQKPSQEMCQSIEMLYRYCCALFTANDEP
IKAILDLKEEVVTSHVEDSALSTTRSLLAKYGLDRTDLDFKWTLNLIANSNFEVTKRMTGRTEGERLPRS
IRSKVIYEMIKLVRSTGMAILQQHAFSYILNSGHRFFAVLAPKAQLGGHRDLLVQEIMTKIVHAASETFS
RALLSTTNDDGLTNQHLKESILQTAFDRMQASAHSHGRIVTEGSGGLRFFSKTFCISGDRTKWGPIHCTS
FFSGMMQQLLQDAPDWNSFFKLVMLKNLYRQVEIPTGAVRKILNAFRLRVESKVPLEQLTENELRNRLAE
NIGIWDDNHMMQFLVQVYISKGKLALDCYNHKGAAYDDDTSSVMTSCMAVLTDELIISYFHTHMPELTTS
VSHAGSSDDYAKGITVSGNLPSSLFDRDEQRFWLPVARLQNSMTGVARGCQMKDSAKTLIGDVMCEFYSE
FMLHHRVTRAVIKFILTGLINSSVPSPQSMVQACQVSTQQAMYNSVPLITNICFTVFRQQMSANHTELFQ
RKFGPIVHGLPSSFGRLYLPMYSNLTSSTIAVEDAESISSDIDAAIDLSTQLRIGPEIDLSYLMLRGPEV
SSSSSDGGTIDDSSELEGTGSVSSGSTSSFRFNDFKRLTATEVEYLRTSTLQDAQQSEREVFQAVNEMYQ
GHEDFLGWPCLDRVKKSMLVQDCLALKELVEDNPLRLLKYIRSIVSRLIIGYYRCFASEGTEKTLKANLN
RDENRIVEDPMIQLMPEKLRRELARLGVAKEDFESYQYRTTQDQPLASQVARRVITMNCLTEDFQAEADR
LKQTLSSRNIIHGLAGGIKELSLPLYTIFLKSYFFIDEIFLDHKDRWNSRHSRNYRDSTGKLLDGRVVTK
YMIWIEAVLSCMLARSSSKVKEPQSLFNPDLKCVDVIRFENQTKMLVLQVEELRLFKEELRALSIQFSDS
NRLKLKILESSRPAQEQVANKVVIVVVGCSSAGEQVKIRNNPALVIGFHLSKEVVLEVKPSKMDLSSLVY
DTIKLEQFYTSISEVCTKIVSESKALEKEGERPRQEDVVSHANALTLLSRLAQKSNARIVSFHMIKPIST
HTESTVSDLISYGTKEGRNIILADSQIETGTTSLKYWRILHCIGAIGALNLTDACKTDLLVGFMNWVPRA
GAIDRDCPMSKQEETVLEQFRDRSIVSNLAEELPNIKRESERRQLESIVDFIRDPAVLIAKKPFFGKTVD
FHVRGGESPRTGNFTLSSSAGEAVGTFVAGVLHIYLSKDSSILLTEVEAHVLHWQNRMRTDIVTREQHEY
FMDLLPSLNSLPRRLAEGIMKSVHIDPVNPRMLRLAPCSSSSKVVKIKPNILTVRKSSEEAGRNDPRLVW
GKSFVSIIYDEYTDEASYHESILSLRRKLDMTLSSDDGIKMPQRFYSDMKVVLGKVHFKQEATCTSLALL
HYYLVHSAENVHIESHSKSVLLEELLGIERKELNILKQLRTVSQTEKRQIRDSTEHLLAIAGRVEEVLNK
DCTPLHCLPEVQQFLEETGNSAIKVEAVAKGLQSSYQWKCSVDTMGPNKPSGSLRTTVNILGTESLPLQL
AQLVANGEVWSQLQMIGKQAQQEMVASLLSDRVIECLFCCTLFVGQNKRKVREDYTFTPVSLLGMIVDRQ
YDSHNIGTISFDAEEDGKLSMTVTVTVGLVKASDKTAKKALCDRVVAANTLLMEVPRDIVELRKCLRMTV
PHAEPSTILQMMYPNESGLETTIDKLFCGISGLDSSSLGGLKNISNLACFLIGVEPMFRLDSEPDKHIDA
EGEELATLDDLFSIESSTEEPSVEDYEFDFS

>QPO14990.1 RNA-dependent RNA polymerase, partial [Songling virus]
VTSHVEDSALSTTRSLLAKYGLDRTDLDFKWTLNLIANSNFEVTKRMTGRTEGERLPRSIRSKVIYEMIK
LVRSTGMAILQQHAFSYILNSGHRFFAVLAPKAQLGGHRDLLVQEIMTKIVHAASETFSRALLSTTNDDG
LTNQHLKESILQTAFDRMQASAHSHGRIVTEGSGGLRFFSKTFCISGDRTKWGPIHCTSFFSGMMQQLLQ
DAPDWNSFFKLVMLKNLYRQVEIPTGAVRKILNAFRLRVESKVPLEQLTENELRNL

>QPO14989.1 RNA-dependent RNA polymerase, partial [Songling virus]
VTSHVEDSALSTTRSLLAKYGLDRTDLDFKWTLNLIANSNFEVTKRMTGRTEGERLPRSIRSKVIYEMIK
LVRSTGMAILQQHAFSYILNSGHRFFAVLAPKAQLGGHRDLLVQEIMTKIVHAASETFSRAPTTTINDDG
LTNQHLKESILQTAFDRMQASAHSHGRIVTEGSGGLRFFSKTFCISGDRTKWGPIHCTSFFSGTMQQLLQ
DAPDWNSFFKLVMLKNLYRQVEIPTGAVRKILNAFRLRVESKVPLEQLTENELRH

>QPO14988.1 RNA-dependent RNA polymerase, partial [Songling virus]
VTSHVEDSALSTTRSLLAKYGLDRTDLDFKWTLNLIANSNFEVTKRMTGRTEGERLPRSIRSKVIYEMIK
LVRSTGMAILQQHAFSYILNSGHRFFAVLAPKAQLGGHRDLLVQEIMTKIVHAASETFSRALLSTTNDDG
LTNQHLKESILQTAFDRMQASAHSHGRIVTEGSGGLRFFSKTFCISGDRTKWGPIHCTSFFSGTMQQLLQ
DAPDWNSFFKLVMLKNLYRQVEIPTGAVRKILNAFRLRVESKVPLEQLTENELRNL

>QPO14987.1 RNA-dependent RNA polymerase, partial [Songling virus]
VTSHVEDSALSTTRSLLAKYGLDRTDLDFKWTLNLIANSNFEVTKRMTGRTEGERLPRSIRSKVIYEMIK
LVRSTGMAILQQHAFSYILNSGHRFFAVLAPKAQLGGHRDLLVQEIMTKIVHAASETFSRALLSTTNDDG
LTNQHLKESILQTAFDRMQASAHSHGRIVTEGSGGLRFFSKTFCISGDRTKWGPIHCTSFFSGMMQQLLQ
DAPDWNSFFKLVMLKNLYRQVEIPTGAVRKILNAFRLRVESKVPLEQLTENELRNR

>QPO14986.1 glycoprotein precursor [Songling virus]
MGLVPQRRQCTFALLLLLVVPVCRSDSGDGTENTTTSSPPVTTTAAAAQPTAQNSQETNLTSASSLPMLF
KEEALNFINASIQQVTSWGTGAVSFLMPKLEKIVSKGQMGMLLFKSGQNYERLKGRVSKLNISSLFSFFD
KKIVVSLAENMNMKLDGLGGLGDNGANRFTGSTYVLRDRVGGVPIWNDMGEKVPKPSCRGSRVIRNQPFH
SFNTEVQFDSQEPIVVIAYATNYLGLDISECWAVVENHGTMALLADISSYIRSGSSNASEIHPVIHITIN
RLELSKTCRITLCSIRDPPAMSKGEIRETKPEKITFEFPAPKQPNNVHRRLLSIEPSVIKEPCSTGTKVI
TAVKFETNTADQSRAGPYRTYCNGTKIMHGFAPPELGCFSVTRRLSKVQCPTRHALTTLEAGDCSYIRSS
RDCPKGHICMDVKTPGRGIVKVASEKQRLHEDCNKECSFIVEGTELTLTCPNGVKHAVVSSEVITGCPLS
DYGHLPLWVCRMSFRPLVVYTLFAWYFLGYFAWRVALMATYLVLKMVAIVIRFARLKADTTKGQCDICGL
DVPSRFHWWRHENCKNGRCPFCQTTASNDKLKLHAKDCTRSATCLQEDSEAVTIKYVPLCLRTTTVALQS
LSKTLSKLAWFLGIFVIFYICVHPVNAIKDTAIEEDLWEKEVKFVEYCGINCIQGEDDCTCPIELSPRSR
RHLLSLFPNPELLKKLAAGEGRPEGRPPHPDHAIADPMGRTTTQKRVLDVTVPWGTLHVSDAYAPSYSGK
HISLSWTESSSSGDHITVNGKSEAILKLEAGTGLMWEISSPHSSEKKRVFVSILDHTQIYNSRFLYATGD
RQVESWMHGACTGPCPASCACKDNLCHHSDFDDFTNWRCNPTWCLSIGSGCACCALSVKTAFSDWFITKW
NLDYVESPVIACVETSPEDRICQEVSAGTMLQLGSISVQFSDPSGVSQKLPKDIAIFHKTPERDLFDLSK
KLHMADGRTLCDIQSCTHGPVGDLQIYDVPALFDKDHINLNPLANKEGLNATNSWMSWSGVNSYYTCHPG
QWPDCHSTGVVDSNKEAFQNLKESGDPGVNYFFHTEQISLAGQPTLLLKGRPSYGAGQITALLDVQGLLL
KAIHVKPEGLHLDINGCKGCYGCSQGFTCSVRVKVTHPESYTVHLHSSDPEAIAPAISILAQNDLTTSHE
LRFYAAVPKEKVCFELQEEDAAMGKISACSASDLKAQDKVLLEHRRTLHSTSDANCTTGYFSCVSSNISS
FFGTIGQLLTRAFGSWWLGVVTILTVLALVLLLIFFGPQIFSVIVTCCRARRGYKKLVPFDDLKEEWAQA
RKSVEEEKKKNRGLEEYIQKLSKIN

>QPO14985.1 glycoprotein precursor [Songling virus]
MGLVPQRRQCTFALPLLLVVPVCRSDSGDGTENTTTSSPPVTTTAAAAQPTAQNSQETNLTSASSLPMLF
KEEALNFINASIQQVTSWGTGAVSFLMPKLEKIVSKGQMGTLLFKSGQNYERLKGRVSKLNISSLFSFFD
KRIVASLAENMNMKLDGLGGLGDNGANRFTGSTYVLRDRVGGVPIWNDMGEKVPKPSCRGSRVIRNQPFH
SFNTEVQFDSQEPIVVIAYATNYLGLDISECWAVVENHGTMALLADISSYIRSGSSNASEIHPVIHITIN
RLELSKTCRITLCSIRDPPAMSKGEIRETKPEKITFEFPAPKQPNNVHRRLLSIEPSVIKEPCSTGTKVI
TAVKFETNTADQSRAGPYRTYCNGTKIMHGFAPPELGCFSVTRRLSKVQCPTRQALTTLEAGDCSYIRSS
RDCPKGHICMDVKTPGRGIVKVASEKQRLHEDCNKECSFIVEGTELTLTCPNGVKHAVVSPEVITGCPLS
DYGHLPLWVCRMSFRPLVVYTLFAWYFLGYFAWRVALMATYLVLKMVAIVIRFARLKADTTKGQCDICGL
DVPSRFHWWRHENCKNGRCPFCQTTASNDKLKLHAKDCTRSATCLQEDSEAVTIKYVPLCLRTTTVALQS
LSKTLSKLAWFLGIFVIFYICVHPVNAIKDTAIEEDLWEKEVKFVEYCGINCIQGEDDCTCPIELSPRSR
RHLLSLFPNPELLKKLAAGEGRPEGRPPHPDHAIADPMGRTTTQKRVLDVTVPWGTLHVSDAYAPSYSGK
HISLSWTESSSSGDHITVNGKSEAILKLEAGTGLMWEISSPHSSEKKRVFVSILDHTQIYNSRFLYATGD
RQVESWMHGACTGPCPASCACKDNLCHHSDFDDFTNWRCNPTWCLSIGSGCSCCALSVKTAFSDWFITKW
NLDYVESPVIACVETSPEDRICQEVSAGTMLQLGSISVQFSDPSGVSQKLPKDIAIFHKTPERDLFDLSK
KLHMADGRTLCDIQSCTHGPAGDPQIYDVPALFDKDHINLNPLANKEGLNATNSWMSWSGVNSYYTCHPG
QWPDCHSTGVVDSNKEAFQNLKESGDPGVNYFFHTEQISLAGQPTLLLKGRPSYGAGQITALLDVQGLLL
KATHVKPEGLHLDINGCKGCYGCSQGFTCSVRVKVTHPESYTVHLHSSDPEVIAPAISILAQNDLTTSHE
LRFYAAVPKEKVCFELQEEDATMGKISACSASDLKAQDKVLLEHRRTLHSTSDANCPTGYFSCVSSNKSS
FFGTIGQLLTRAFGSWWLGVVTILTVLALVLLLIFFGPQIFFVIVPCCRARRGYKKLVPFDDLKEEWAQA
RKSVEEEKKKNRGLEEYIQKLSKIN

>QPO14984.1 glycoprotein precursor, partial [Songling virus]
EINTADQSRAGPYRTYCNGTKIMHGFAPPELGCFSVTRRLSKVQCPTRQALTTLEAGDCSYIRSSRDCPK
GHICMDVKTPGRGIVKVASEKQRLHEDCNKECSFIVEGTELTLTCPNGVKHAVVSSEVIRGNPGCPLSDY
GHLPLWVCRMSFRPLVVYTLFAWYFLGYFAWRVALMATYLVLKMVAIVIRFARLKADTTKGQCDICGLDV
PSRFHWWRHENCKNGRCPFCQTTASNDKLKLHAKDCTRSATCLQEDSEAVTI

>QPO14983.1 glycoprotein precursor, partial [Songling virus]
NTADQSRAGPYRTYCNGTKIMHGFASPELGCFSVTRRLSKVQCPTRQALTTLEAGDCSYIRSSRDCPKGH
ICMDVKTPGRGIVKVASEKQRLHEDCNKECSFIVEGTELTLTCPNGVKHAVVSSEVITGCPLSDYGHLPL
WVCRMSFRPLVVYTLFAWYFLGYFAWRVALMATYLVLKMVAIVIRFARLKADTTKGQCDICGLDVPSRFH
WWRHENCKNGRCPFCQTTASNDKLKLHAKDCTRSATCLQEDSEAVTI

>QPO14982.1 glycoprotein precursor, partial [Songling virus]
NTADQSRAGPYRTYCNGTKIMHGFAPPELGCFSVTRRLSKVQCPTRQALTTLEAGDCSYIRSSRDCPKGH
ICMDVKTPGRGIVKVASEKQRLHEDCNKECSFIVEGTELTLTCPNGVKHAVVSSEVITGCPLSDYGHLPL
WVCRMSFRPLVVYTLFAWYFLGYFAWRVALMATYLVLKMVAIVIRFARLKADTTKGQCDICGLDVPSRFH
WWRHENCKNGRCPFCQTTASNDKLKLHAKDCTRSATCLQEDSEAVTI

>QPO14981.1 glycoprotein precursor, partial [Songling virus]
NTADQSRAGPYRTYCNGTKIMHGFAPPELGCFSVTRRLSKVQCPTRQALTTLEAGDCSYIRSSRDCPKGH
ICIDVKTPGRGIVKVASEKQRLHEDCNKECSFIVEGTELTLTCPNGVKHAVVSSEVITGCPLSDYGHLPL
WVCRMSFRPLVVYTLFAWYFLGYFVWRVALMATYLVLKMVAIVIRFARLKADTTKGQCDICGLDVPSRFH
WWRHENCKNGRCPFCQTTASNDKLKLHAKDCTRSATCLQEDSEAVTI
