# Supplementary material for: Genomic annotation for vaccine target identification and immunoinformatics-guided multi-epitope-based vaccine design against Songling virus through screening its whole genome encoded proteins
Source: Front Immunol. 2023 Nov 28;14:1284366. doi: 10.3389/fimmu.2023.1284366 (PMC10715409; doi:10.3389/fimmu.2023.1284366)
Supplement: Supplementary file 3 [file DataSheet_2.fasta]

>YP_010840762.1 nucleocapsid protein [Songling virus]
MPLPVSQLTFSDKGGLDTWYKGFKSSLSFHLLSTLTYSESLCKKVLGPHSLHIKSASREKDAEIARLMHE
RLKDMAPVYECAWTSCDGIVRRSFDWFEKNKDHKNMKWSKEYESLKKAVPSSDQVLQYQEAALEWRNAIK
YEINSFTTASKDSVVKIYRVGADIVTDIQDLLKDMQRRRNTALKIEPGQEKAPALHIEAFKEWLDSKDYT
APCPWGSWTKKNKGGTSLAVTACAGLVNKKYRTRDQLKAELETIGTEVEAMGELAEFDKNFCKEQGAFFK
SLWSTVDGFLSGTQAGSKNSGFVQQGSAIDAAFSSHYWAWKAGVRPELFPTLSSMLFNLGKAPLGKAKVI
KKLKESPFVWAQTMSEMFAQVESDAIHMHPGILTPGRICSDMVCAFGAFPVAEPAKIRDGSSSPRFLLNL
RSDGENPAGQSRCALFGEYKQEYSGWQDQEIVPVEHMLHQSFLSKHGPFVNVYQVQGLARAVKIQGI
>YP_010840761.1 RNA-dependent RNA polymerase [Songling virus]
MAASLPVSDLSNIAQGLLSKSVDLDGSYRAELAINIHDTFSLTDVSRLGNCFFECFSLAITGTRTAIEQV
KGIILSHALRNWNEIPSLERFYGSKDDYIREFQVDGYWGGNLEAEILNKAFGMPIVIWMSEDGVNTYCAQ
FWTRLHGDRPEVNLLLQGNHFQLMTPKGVEKPPVTSIYLPEGEIETASTTDTEVDALEDIFLPEHEKVRI
ELFSKPKAPSGQPVEKMSGQLKKLLEEERTLPMRVGKVLSKIFPCNVKVVQLSGTVYQLIPEHSSQRGSF
SLGELGTLWLRPKYGKRLPSGQELHVSEELLAFVDSQYVLTILAGSSLLARDAALLPVEVVNKVACAATI
TLLSSFLYKSSMRLKRQFMLTNLYLNGVCPRNARRYIYKLRPSAVYQRPLEVSKDIVECCLGKENKELSL
RISRIPSSVYLLLNCVDMSGRTVAEFNRLLASLEKDDFQDAAISSNEVQDVVTACTRLERLFELKQGGAP
RQDYVSYMIGQSLEFGKLSHGSNNAYTKAKETVLKAFFSSRNIMKMVSKHGKAYSGSSITSLMAYISNLI
VTRDKVGLTFDDVATLETVERRLMAMQSRDKRVPIPILCGLVETNMEELFSVLPSACEQEARMLFTRIRN
SDTHTTAWSSALRLKGVAYEGLFAKSYSIKYVPEDQKPTLSMAVQTYFPEKFERFLQRTQLHPEVREFRP
DFLLAKKRLMPDSGGAPTAARAVQIFSDVEDSDSSPAAKRRGHAFPLPEVPIHEVGSFDRVVPQIEKITQ
QRRENYQQKTGSFVTSSPLSRDTSSTEGALEHNINEPPTEFLIIEVGYQTDTEAKVQTDMEKWRTAVSLM
KDLGIKSTVVACSDCTSTRPTDWYIPENLVKIVKNSVSNLLSRLAQNSPQEVTDMMVGAISTQKIRAVLK
SGSSVKTPVTLQDVMTTWGENKHYILIRPTGVRVPERMESLMSTALCEGAVITHESAQHVVDDVLCQKDQ
IADWVEQTKFAVGPLVPLESAQKVILGWTLDDLECCRCQACFEDIKRTLKSTESISEQVAYVCYQIQSQN
HKECCHTKPVSMSQKMMLRKRTTELSLVKHMETEISDLEGRATLLDKLCRLTLPGKTEKERSIKRGVESL
LRQTMKDSGIACLKLPTGQIVVNSELFNSKKIFKPRADRDDVPTQKEGEESRLDKLKKVLSSEKLKTYSV
VVQDTIKELLLTTHRQKGSLCEMKGEWVRKVLADLDADFSEEELLVKIEATRSERKNFSINNDKLIPMSN
EEIQQYLNDCSKGLLNLREKRGPYKLDCLLHKEIYLECIRRYQNTPYFDCMTIVAQLIKVFLQFDWFQEL
VVYSKVCETFLQACTEFNRSGIKVRRVRHSNLNLAIALPSNKKENMKCALYDSDFILVGSGLFLMSRRVA
VLGAAFPYIVLICALQCLQHSRCVDQVYDANHSMIQEILERNARGLEEVTTRLLQCNQGRFGEASKSYVE
YCAKSGNYLNRSSRETFVATMSGISMVFSALLGPALLLNSQPFNKQIQNMRFGMLYGLARVASPKELGRK
LSSSSRHMETYIARLYMQLVSFSCGLDPASNIKAWKAHDLCPHVSMPSLTVAGTIVTGDRQLIFDIYLVH
IYNKEMDNFDEGCIKVLGETLERHVSWEVQLMNSIQNYQNGESSTRLKEIRTMRLLLGLPNLKLGRSFED
EKGKAGSGDSISSASSAHSIGKTRSFSSGKKFKSVYGRLRSTMNPIITHVGLEMVPDELNDYQFSARDLG
LGVRYDANPSSVMKDLKQVIKENPSHTFGSFELVQAMTEVARQKFPPEAIGKAQRDTTNWQGVSAYTETT
SSVSEPRTTIVLKDALKVLTTGEVKKTVKLIRNRMRKLDGGANPKPEKLSELVEMLGTVETFTERQREEI
RKGISEPSKLAFFPWKDIVNRSLRDVLITNDANMIYCWLKSLASGIKKHLRPYMPALRYSKETKVSDHPK
LSKILNQDELCTLSSLISLFSDLVRGSVDPLTPLPDRDELYAIWMKFVDAVPFLKDIIQDGWESISNCIE
AFAVLCTSYQKLVETKEEYPDLSFIREEIEVKALETDFLNRHDSNVMRFNNMIFALSLCCPWSIHYKSFE
LLLSRESSPLAEDEQQADHLTMIKELGPCNLLIKRIAEEVEGQKPSQEMCQSIEMLYRYCCALFTANDEP
IKAILDLKEEVVTSHVEDSALSTTRSLLAKYGLDRTDLDFKWTLNLIANSNFEVTKRMTGRTEGERLPRS
IRSKVIYEMIKLVRSTGMAILQQHAFSYILNSGHRFFAVLAPKAQLGGHRDLLVQEIMTKIVHAASETFS
RALLSTTNDDGLTNQHLKESILQTAFDRMQASAHSHGRIVTEGSGGLRFFSKTFCISGDRTKWGPIHCTS
FFSGMMQQLLQDAPDWNSFFKLVMLKNLYRQVEIPTGAVRKILNAFRLRVESKVPLEQLTENELRNRLAE
NIGIWDDNHMMQFLVQVYISKGKLALDCYNHKGAAYDDDTSSVMTSCMAVLTDELIISYFHTHMPELTTS
VSHAGSSDDYAKGITVSGNLPSSLFDRDEQRFWLPVARLQNSMTGVARGCQMKDSAKTLIGDVMCEFYSE
FMLHHRVTRAVIKFILTGLINSSVPSPQSMVQACQVSTQQAMYNSVPLITNICFTVFRQQMSANHTELFQ
RKFGPIVHGLPSSFGRLYLPMYSNLTSSTIAVEDAESISSDIDAAIDLSTQLRIGPEIDLSYLMLRGPEV
SSSSSDGGTIDDSSELEGTGSVSSGSTSSFRFNDFKRLTATEVEYLRTSTLQDAQQSEREVFQAVNEMYQ
GHEDFLGWPCLDRVKKSMLVQDCLALKELVEDNPLRLLKYIRSIVSRLIIGYYRCFASEGTEKTLKANLN
RDENRIVEDPMIQLMPEKLRRELARLGVAKEDFESYQYRTTQDQPLASQVARRVITMNCLTEDFQAEADR
LKQTLSSRNIIHGLAGGIKELSLPLYTIFLKSYFFIDEIFLDHKDRWNSRHSRNYRDSTGKLLDGRVVTK
YMIWIEAVLSCMLARSSSKVKEPQSLFNPDLKCVDVIRFENQTKMLVLQVEELRLFKEELRALSIQFSDS
NRLKLKILESSRPAQEQVANKVVIVVVGCSSAGEQVKIRNNPALVIGFHLSKEVVLEVKPSKMDLSSLVY
DTIKLEQFYTSISEVCTKIVSESKALEKEGERPRQEDVVSHANALTLLSRLAQKSNARIVSFHMIKPIST
HTESTVSDLISYGTKEGRNIILADSQIETGTTSLKYWRILHCIGAIGALNLTDACKTDLLVGFMNWVPRA
GAIDRDCPMSKQEETVLEQFRDRSIVSNLAEELPNIKRESERRQLESIVDFIRDPAVLIAKKPFFGKTVD
FHVRGGESPRTGNFTLSSSAGEAVGTFVAGVLHIYLSKDSSILLTEVEAHVLHWQNRMRTDIVTREQHEY
FMDLLPSLNSLPRRLAEGIMKSVHIDPVNPRMLRLAPCSSSSKVVKIKPNILTVRKSSEEAGRNDPRLVW
GKSFVSIIYDEYTDEASYHESILSLRRKLDMTLSSDDGIKMPQRFYSDMKVVLGKVHFKQEATCTSLALL
HYYLVHSAENVHIESHSKSVLLEELLGIERKELNILKQLRTVSQTEKRQIRDSTEHLLAIAGRVEEVLNK
DCTPLHCLPEVQQFLEETGNSAIKVEAVAKGLQSSYQWKCSVDTMGPNKPSGSLRTTVNILGTESLPLQL
AQLVANGEVWSQLQMIGKQAQQEMVASLLSDRVIECLFCCTLFVGQNKRKVREDYTFTPVSLLGMIVDRQ
YDSHNIGTISFDAEEDGKLSMTVTVTVGLVKASDKTAKKALCDRVVAANTLLMEVPRDIVELRKCLRMTV
PHAEPSTILQMMYPNESGLETTIDKLFCGISGLDSSSLGGLKNISNLACFLIGVEPMFRLDSEPDKHIDA
EGEELATLDDLFSIESSTEEPSVEDYEFDFS
>YP_010840760.1 glycoprotein precursor [Songling virus]
MGLVPQRRQCTFALPLLLVVPVCRSDSGDGTENTTTSSPPVTTTAAAAQPTAQNSQETNLTSASSLPMLF
KEEALNFINASIQQVTSWGTGAVSFLMPKLEKIVSKGQMGTLLFKSGQNYERLKGRVSKLNISSLFSFFD
KRIVASLAENMNMKLDGLGGLGDNGANRFTGSTYVLRDRVGGVPIWNDMGEKVPKPSCRGSRVIRNQPFH
SFNTEVQFDSQEPIVVIAYATNYLGLDISECWAVVENHGTMALLADISSYIRSGSSNASEIHPVIHITIN
RLELSKTCRITLCSIRDPPAMSKGEIRETKPEKITFEFPAPKQPNNVHRRLLSIEPSVIKEPCSTGTKVI
TAVKFETNTADQSRAGPYRTYCNGTKIMHGFAPPELGCFSVTRRLSKVQCPTRQALTTLEAGDCSYIRSS
RDCPKGHICMDVKTPGRGIVKVASEKQRLHEDCNKECSFIVEGTELTLTCPNGVKHAVVSPEVITGCPLS
DYGHLPLWVCRMSFRPLVVYTLFAWYFLGYFAWRVALMATYLVLKMVAIVIRFARLKADTTKGQCDICGL
DVPSRFHWWRHENCKNGRCPFCQTTASNDKLKLHAKDCTRSATCLQEDSEAVTIKYVPLCLRTTTVALQS
LSKTLSKLAWFLGIFVIFYICVHPVNAIKDTAIEEDLWEKEVKFVEYCGINCIQGEDDCTCPIELSPRSR
RHLLSLFPNPELLKKLAAGEGRPEGRPPHPDHAIADPMGRTTTQKRVLDVTVPWGTLHVSDAYAPSYSGK
HISLSWTESSSSGDHITVNGKSEAILKLEAGTGLMWEISSPHSSEKKRVFVSILDHTQIYNSRFLYATGD
RQVESWMHGACTGPCPASCACKDNLCHHSDFDDFTNWRCNPTWCLSIGSGCSCCALSVKTAFSDWFITKW
NLDYVESPVIACVETSPEDRICQEVSAGTMLQLGSISVQFSDPSGVSQKLPKDIAIFHKTPERDLFDLSK
KLHMADGRTLCDIQSCTHGPAGDPQIYDVPALFDKDHINLNPLANKEGLNATNSWMSWSGVNSYYTCHPG
QWPDCHSTGVVDSNKEAFQNLKESGDPGVNYFFHTEQISLAGQPTLLLKGRPSYGAGQITALLDVQGLLL
KATHVKPEGLHLDINGCKGCYGCSQGFTCSVRVKVTHPESYTVHLHSSDPEVIAPAISILAQNDLTTSHE
LRFYAAVPKEKVCFELQEEDATMGKISACSASDLKAQDKVLLEHRRTLHSTSDANCPTGYFSCVSSNKSS
FFGTIGQLLTRAFGSWWLGVVTILTVLALVLLLIFFGPQIFFVIVPCCRARRGYKKLVPFDDLKEEWAQA
RKSVEEEKKKNRGLEEYIQKLSKIN
>UWI48350.1 RNA-dependent RNA polymerase, partial [Songling virus]
DQIADWVEQTKFAVAPLVPCESAQKVILRRILHELECCRYRGCFEDIKWTVKSTESICEQLAYVCNQIQT
QNHNECCHTKPVSM
